# Supplementary material for: Equine Facial Action Coding System for determination of pain-related facial responses in videos of horses
Source: PLoS One. 2020 Nov 3;15(11):e0231608. doi: 10.1371/journal.pone.0231608 (PMC7608869; doi:10.1371/journal.pone.0231608)
Supplement: S1 Data — (XLSX) [file pone.0231608.s002.xlsx]

## Sheet: FACS
	FILM 1							FILM 2							FILM 3						FILM 4							FILM 5							FILM 6							FILM 7							FILM 8
Start/End time: hh:mm:ss	Code		Duration (s)		Start time	End time		Code		Duration (s)		Start time	End time		Code	Duration (s)		Start time	End time		Code		Duration (s)		Start time	End time		Code		Duration (s)		Start time	End time		Code		Duration (s)		Start time	End time		Code		Duration (s)		Start time	End time		Code
	VC71R		28.63		00:00:00.000	00:00:28.633		VC70R		30.16		00:00:00.000	00:00:30.160		VC72R	16.13		00:00:00.000	00:00:16.129		VC72R		4.98		00:00:00.008	00:00:04.999		AU101L		1.99		00:00:00.020	00:00:02.009		VC72R		29.84		00:00:00.000	00:00:29.840		AU101L		1.41		00:00:00.000	00:00:01.410		AU5L
	VC72R		28,63		00:00:00.000	00:00:28.633		VC71R		30.16		00:00:00.000	00:00:30.160		VC71R	16.13		00:00:00.000	00:00:16.129		VC71R		4.98		00:00:00.008	00:00:04.999		VC72R		28.81		00:00:00.020	00:00:28.830		VC71R		29.84		00:00:00.000	00:00:29.840		VC72R		29.4		00:00:00.000	00:00:29.400		AU101L
	AD51		1,82		00:00:00.100	00:00:01.920		VC72R		30,16		00:00:00.000	00:00:30.160		VC70R	16.13		00:00:00.000	00:00:16.129		VC70R		4.98		00:00:00.008	00:00:04.999		VC71R		28.81		00:00:00.020	00:00:28.830		VC70R		29.84		00:00:00.000	00:00:29.840		VC71R		29.4		00:00:00.000	00:00:29.400		VC72R
	AU47L		0,23		00:00:00.220	00:00:00.450		AU101L		1,62		00:00:00.000	00:00:01.620		AU101L	0.5		00:00:00.010	00:00:00.510		EAD104R		0.33		00:00:00.050	00:00:00.380		VC70R		28.81		00:00:00.020	00:00:28.830		AU101L		9.71		00:00:00.050	00:00:09.760		VC70R		29.4		00:00:00.000	00:00:29.400		VC71R
	AU101		1,48		00:00:00.470	00:00:01.950		AD38L		1,15		0:00:00.640	0:00:01.150		AD52	1.38		00:00:00.180	00:00:01.560		AU17		0.46		00:00:00.199	00:00:00.658		AD160		30.1		00:00:00.020	00:00:30.120		EAD101R		1.68		00:00:00.060	00:00:01.740		AU145		0.47		00:00:01.430	00:00:01.900		VC70R
	AD51		0,18		00:00:01.874	00:00:02.054		AU145L		0,29		00:00:01.580	00:00:01.870		EAD101	0.03		00:00:00.570	00:00:00.600		EAD104		0.54		00:00:00.420	00:00:00.960		AUH13L		0.08		00:00:01.480	00:00:01.560		AD38L		0.98		00:00:01.060	00:00:02.040		AU101L		6.6		00:00:01.740	00:00:08.340		AD81
	AU47L		0,37		00:00:01.930	00:00:02.300		AD51		3,66		00:00:01.730	00:00:05.390		AU47L	0.17		00:00:01.390	00:00:01.560		AU47L		0.55		00:00:00.630	00:00:01.180		AU113L		0.18		00:00:02.380	00:00:02.560		AD51		1.04		00:00:03.130	00:00:04.170		AU113L		0.65		00:00:02.110	00:00:02.760		AU47
	AD1L		0,71		00:00:02.290	00:00:03.000		AD1L		3,19		00:00:01.920	00:00:05.110		AD51	1.17		00:00:01.430	00:00:02.600		AU101L		0.68		00:00:00.720	00:00:01.400		EAD104L		0.43		00:00:02.650	00:00:03.080		AD38L		0.48		00:00:04.050	00:00:04.530		AU113L		0.32		00:00:03.240	00:00:03.560		AU5L
	EAD104R		0,76		00:00:02.300	00:00:03.060		AD19		0,51		00:00:02.030	00:00:02.540		EAD104L	0.2		00:00:01.820	00:00:02.020		AD51		1.13		00:00:01.090	00:00:02.220		EAD101L		0.89		00:00:04.220	00:00:05.110		AU17		0.57		00:00:05.520	00:00:06.090		AD54		1.37		00:00:08.189	00:00:09.560		AU101L
	AU101L		1,96		00:00:02.320	00:00:04.280		AU10		0,21		00:00:02.020	00:00:02.230		AU145L	0.27		00:00:01.820	00:00:02.090		AU47L		0.5		00:00:01.350	00:00:01.850		AU17		0.31		00:00:04.920	00:00:05.230		AU145L		0.36		00:00:09.740	00:00:10.100		AU47L		0.41		00:00:08.850	00:00:09.260		AD1L
	AD51		1,92		00:00:03.920	00:00:05.820		AD81		0,83		00:00:02.450	00:00:03.280		EAD101R	0.35		00:00:01.930	00:00:02.280		AU101L		0.29		00:00:01.574	00:00:01.866		EAD104L		0.42		00:00:05.130	00:00:05.550		AD51		1.41		00:00:09.850	00:00:11.260		EAD102		0.64		00:00:09.290	00:00:09.930		AD51
	AU5L		12,29		00:00:04.370	00:00:16.660		EAD101R		0,54		00:00:02.31	00:00:02.850		AU101L	0.37		00:00:02.050	00:00:02.420		AD53		0.49		00:00:01.924	00:00:02.408		AD51		1.68		00:00:06.150	00:00:07.830		AD38		1.21		00:00:09.930	00:00:11.140		AU101L		4.1		00:00:09.330	00:00:13.430		EAD104L
	EAD101R		0,82		00:00:07.420	00:00:08.240		AU18		2,84		00:00:02.490	00:00:05.33		AD1L	0.19		00:00:02.590	00:00:02.780		EAD101		0.39		00:00:01.930	00:00:02.320		AU47L		0.4		00:00:06.160	00:00:06.560		AD1L		0.43		00:00:10.020	00:00:10.450		AUH13		0.5		00:00:09.370	00:00:09.870		AD19
	EAD104		0,83		00:00:08.470	00:00:09.300		AU17		0,25		00:00:02.740	00:00:02.990		AD51	0.4		00:00:02.680	00:00:03.080		EAD104		0.43		00:00:02.240	00:00:02.670		AD1L		3.02		00:00:06.390	00:00:09.410		AU101L		0.91		00:00:10.310	00:00:11.220		AD38		0.84		00:00:11.150	00:00:11.990		AD52
	EAD104R		0,75		00:00:11.050	00:00:11.800		AU17		0,26		00:00:02.98	00:00:03.240		AD1L	2.51		00:00:03.010	00:00:05.520		AD38L		0.36		00:00:03.108	00:00:03.466		AU5L		3.07		00:00:06.460	00:00:09.530		AU145L		0.36		00:00:11.130	00:00:11.490		AD52		0.76		00:00:13.240	00:00:14.000		AU47
	AD1L		2,43		00:00:14.450	00:00:16.880		AD38L		1,14		00:00:03.610	00:00:4.75		EAD104R	0.47		00:00:05.040	00:00:05.510		AU24		0.3		00:00:03.133	00:00:03.433		AU17		0.45		00:00:08.220	00:00:08.670		AD1L		0.36		00:00:11.420	00:00:11.780		AU145		0.43		00:00:13.380	00:00:13.810		EAD101L
	EAD101		0,56		00:00:15.580	00:00:16.149		AU17		0,32		00:00:03.690	00:00:4.010		AU145L	0.74		00:00:05.510	00:00:06.250		AU47L		0.46		00:00:03.250	00:00:03.710		AU17		0.52		00:00:09.060	00:00:09.580		AU5L		0.31		00:00:11.430	00:00:11.740		AU101L		13.99		00:00:13.970	00:00:27.960		AU101L
	AU101L		8,1		00:00:17.070	00:00:25.170		AU24		0,44		00:00:04.92	00:00:5.360		AU47L	0.37		00:00:09.600	00:00:09.970		EAD101L		0.69		00:00:03.260	00:00:03.950		Uncodable		0.57		00:00:09.330	00:00:09.870		AD51		3.12		00:00:11.530	00:00:14.650		AU113L		0.54		00:00:15.100	00:00:15.640		AD38L
	AU47L		0,43		00:00:21.410	00:00:21.840		AU145L		0,37		00:00:05.220	00:00:5.590		EAD101R	0.39		00:00:10.640	00:00:11.030		AU5L		0.48		00:00:03.420	00:00:03.900		AD52		2.28		00:00:09.490	00:00:11.770		EAD104L		1.06		00:00:11.540	00:00:12.600		AD52		1.65		00:00:15.920	00:00:17.570		AD51
	AD1L		3,57		00:00:21.770	00:00:25.340		AD19		0,49		00:00:05.350	00:00:5.840		EAD104R	0.38		00:00:11.100	00:00:11.480		EAD101R		0.63		00:00:03.660	00:00:04.290		AU145L		0.5		00:00:09.550	00:00:10.050		AU145L		0.35		00:00:11.710	00:00:12.060		AD38		0.53		00:00:20.450	00:00:20.980		AU5L
	AD133		3,53		00:00:22.140	00:00:25.670		AD1L		0,12		00:00:05.440	00:00:05.560		AD38L	2.53		00:00:12.330	00:00:14.860		AD1L		0.63		00:00:03.680	00:00:04.310		AD54		0.9		00:00:09.970	00:00:10.870		AU5L		0.7		00:00:11.920	00:00:12.620		AD38		0.49		00:00:22.560	00:00:23.050		AD1L
	AD57		1,85		00:00:23.900	00:00:25.750		AD54		0,5		00:00:05.450	00:00:05.950		AD1L	0.63		00:00:13.160	00:00:13.790		AD51		0.1		00:00:03.891	00:00:03.991		AU47L		0.32		00:00:10.300	00:00:10.620		AD1L		10.45		00:00:11.940	00:00:22.390		AU24		0.51		00:00:27.870	00:00:28.380		EAD104L
	EAD104L		0,9		00:00:24.760	00:00:25.660		AU5L		1,72		00:00:05.520	00:00:07.240		AD54	0.99		00:00:13.210	00:00:14.200		AU101L		0.71		00:00:04.110	00:00:04.820		AU47L		0.43		00:00:10.760	00:00:11.190		AU47L		0.39		00:00:12.630	00:00:13.020		AU145		0.63		00:00:27.960	00:00:28.590		EAD101L
	AU47L		0,54		00:00:25.330	00:00:25.870		Uncodable		0,29		00:00:05.830	00:00:06.120		AD51	1.45		00:00:13.230	00:00:14.680		AU24		0.25		00:00:04.141	00:00:04.391		EAD104R		0.55		00:00:11.130	00:00:11.680		AU5L		9.39		00:00:13.010	00:00:22.400		AU101L		0.79		00:00:28.610	00:00:29.400		EAD104L
	AU145 L		0,53		00:00:25.340	00:00:25.870		AD81		0,44		00:00:05.870	00:00:06.310		EAD101R	0.97		00:00:13.530	00:00:14.500		AD52		0.18		00:00:04.273	00:00:04.457		AU101L		0.83		00:00:11.200	00:00:12.030		EAD101L		1.12		00:00:14.120	00:00:15.240									EAD101L
	AD51		4,94		00:00:25.460	00:00:30.400		EAD104R		0,42		00:00:05.970	00:00:06.390		AU5L	2.28		00:00:13.800	00:00:16.079		EAD104		0.44		00:00:04.290	00:00:04.730		EAD101R		0.41		00:00:11.680	00:00:12.090		EAD104L		1.19		00:00:17.210	00:00:18.400									AD52
	AD1L		4,82		00:00:25.580	00:00:30.400		AD38L		1,26		00:00:05.980	00:00:07.240		AD1L	1.87		00:00:14.250	00:00:16.120		AU5L		0.48		00:00:04.340	00:00:04.820		AU17		0.39		00:00:11.880	00:00:12.270		AU113L		0.6		00:00:18.170	00:00:18.770									AU101L
	EAD104		0,44		00:00:25.960	00:00:26.400		AD53		0,73		00:00:06.050	00:00:06.780		AD53	0.38		00:00:14.620	00:00:15.000		AD54		1.39		00:00:04.550	00:00:05.940		AD54		0.82		00:00:11.970	00:00:12.790		EAD101L		0.74		00:00:19.230	00:00:19.970									Uncodable
	AD19		0,38		00:00:26.020	00:00:26.400		EAD101		0,6		00:00:06.820	00:00:07.420		EAD104R	0.32		00:00:15.190	00:00:15.510		AU47L		0.31		00:00:04.870	00:00:05.180		AU145L		0.42		00:00:12.000	00:00:12.420		EAD104L		1.03		00:00:20.410	00:00:21.440									AD52
	AD81		1,7		00:00:26.850	00:00:28.550		AU18		0,99		00:00:06.210	00:00:07.200		AD51	1.35		00:00:15.440	00:00:16.790		VC74		0.26		00:00:04.920	00:00:05.180		AU17		0.36		00:00:12.880	00:00:13.240		AU113L		0.28		00:00:20.460	00:00:20.740									AU47
	AU5L		3,35		00:00:26.970	00:00:30.320		AD1L		0,5		00:00:06.770	00:00:07.270		EAD101R	0.44		00:00:15.640	00:00:16.079		EAD101		0.22		00:00:04.970	00:00:05.190		AU17		0.31		00:00:13.500	00:00:13.810		EAD101L		0.62		00:00:21.920	00:00:22.540									AU101L
								AD57		1,39		00:00:06.790	00:00:08.180		AU47R	0.31		00:00:15.670	00:00:15.980		VC72		0.14		00:00:04.980	00:00:05.120		AU113L		0.34		00:00:13.850	00:00:14.190		AD52		1.88		00:00:22.420	00:00:24.300									AU145
								AU5L		0,4		00:00:07.300	00:00:07.700		AU47L	0.3		00:00:16.059	00:00:16.360		VC70R		0.54		00:00:05.024	00:00:05.566		AU145L		0.35		00:00:15.990	00:00:16.340		AU101L		3.85		00:00:22.450	00:00:26.300									AU101L
								Uncodable		0,27		00:00:07.320	00:00:07.590		EAD104R	0.28		00:00:16.400	00:00:16.680		VC71R		0.54		00:00:05.024	00:00:05.566		AU101L		2.44		00:00:16.329	00:00:18.770		EAD104L		0.4		00:00:23.830	00:00:24.230									EAD104
								EAD104		0,46		00:00:07.380	00:00:07.840		AU47	0.33		00:00:16.730	00:00:17.060		EAD104R		0.23		00:00:05.190	00:00:05.420		EAD101L		0.84		00:00:16.770	00:00:17.610		EAD101L		0.43		00:00:24.400	00:00:24.830									AU145
								AU47		0,21		00:00:07.290	00:00:07.500		EAD101R	1.38		00:00:16.780	00:00:18.160		AD53		0.15		00:00:05.300	00:00:05.450		AD53		2.23		00:00:17.510	00:00:19.740		AU47L		0.25		00:00:26.300	00:00:26.550									AD52
								AU24		0,53		00:00:08.660	00:00:09.190		AD52	0.83		00:00:16.800	00:00:17.630		VC72R		22.69		00:00:05.573	00:00:28.264		AU17		0.46		00:00:17.830	00:00:18.290		AU101L		3.28		00:00:26.560	00:00:29.840									EAD101L
								AU18		0,53		00:00:08.970	00:00:09.500		VC72R	12.9		00:00:17.260	00:00:30.160		VC71R		22.69		00:00:05.573	00:00:28.264		AD38L		0.83		00:00:18.890	00:00:19.720		AD52		1.6		00:00:26.780	00:00:28.380									AU101L
								AD52		1,71		00:00:08.730	00:00:10.440		EAD101R	0.6		00:00:18.140	00:00:18.740		VC70R		22.69		00:00:05.573	00:00:28.264		EAD104L		0.93		00:00:20.220	00:00:21.150																AU145L
								AU145L		0,36		00:00:08.490	00:00:08.850		EAD104L	0.14		00:00:18.160	00:00:18.300		AU101L		1.22		00:00:05.630	00:00:06.850		AU145L		0.73		00:00:20.240	00:00:20.970																AU101L
								EAD104R		0,37		00:00:08.930	00:00:09.300		EAD101L	0.3		00:00:20.280	00:00:20.580		AD1L		0.31		00:00:05.690	00:00:06.000		AD54		1.21		00:00:20.350	00:00:21.560																AU145L
								AU101L		1,32		00:00:08.910	00:00:10.230		AUH13L	8.48		00:00:21.670	00:00:30.150		AD58		0.23		00:00:05.941	00:00:06.166		AD51		1.21		00:00:20.350	00:00:21.560																AU101L
								AU17		0,41		00:00:08.920	00:00:09.330		AU113L	0.4		00:00:23.680	00:00:24.080		EAD104L		0.24		00:00:06.070	00:00:06.310		AU145L		0.52		00:00:21.000	00:00:21.520																AU145L
								AU113		0,24		00:00:09.600	00:00:09.84		AU145	0.91		00:00:25.450	00:00:26.360		AD57		0.41		00:00:06.157	00:00:06.574		EAD101L		0.37		00:00:21.280	00:00:21.650																AU17
								VC74		0,67		00:00:10.170	00:00:10.84		EAD104R	0.4		00:00:27.150	00:00:27.550		EAD104L		0.3		00:00:06.410	00:00:06.710		AU47L		0.29		00:00:21.530	00:00:21.820																EAD104L
								EAD104R		0,33		00:00:10.240	00:00:10.570		EAD101R	0.59		00:00:27.750	00:00:28.340		AU47L		0.46		00:00:06.880	00:00:07.340		AD57		0.66		00:00:21.600	00:00:22.260																AD51
								AD38L		2,07		00:00:11.520	00:00:13.590		EAD101L	0.36		00:00:27.860	00:00:28.220		EAD104L		0.33		00:00:06.950	00:00:07.280		EAD104		0.47		00:00:21.650	00:00:22.120																AD38L
								AU17		0,29		00:00:12.150	00:00:12.440								AU101L		2.3		00:00:07.050	00:00:09.350		AU101L		3.43		00:00:21.810	00:00:25.240																AU101L
								AU24		0,23		00:00:13.910	00:00:14.140								EAD104L		0.58		00:00:07.570	00:00:08.150		EAD104L		0.4		00:00:22.560	00:00:22.960																AU145L
								EAD104R		0,2		00:00:13.630	00:00:13.830								AD38		0.52		00:00:07.800	00:00:08.320		AD38L		0.59		00:00:24.240	00:00:24.830																AU17
								EAD101R		0,22		00:00:13.500	00:00:13.720								EAD101R		0.44		00:00:08.039	00:00:08.480		AD38L		0.73		00:00:25.720	00:00:26.450																AD1L
								EAD104L		0,4		00:00:13.830	00:00:14.230								AU17		0.4		00:00:08.207	00:00:08.616		AU145L		0.44		00:00:26.100	00:00:26.540																AU5L
								AU145L		0,34		00:00:13.820	00:00:14.290								EAD104		0.6		00:00:08.920	00:00:09.520		AD52		3.51		00:00:26.160	00:00:29.670																AUH13L
								AU17		0,47		00:00:13.880	00.00:14.350								EAD103		0.6		00:00:08.920	00:00:09.520		AU101L		0.22		00:00:26.570	00:00:26.790																AU47L
								AD52		1,27		00:00:13.920	00:00:15.190								AU47L		0.26		00:00:09.315	00:00:09.574		EAD104L		0.75		00:00:26.880	00:00:27.630																EAD101R
								AD38L		0,91		00:00:14.060	00:00:14.970								AU24		0.32		00:00:09.580	00:00:09.900		AU47L		0.44		00:00:26.970	00:00:27.410																AU5L
								AU101L		2,03		00:00:14.110	00:00:16.140								AU47L		0.21		00:00:09.930	00:00:10.140		AU101L		0.29		00:00:27.340	00:00:27.630																AD1L
								AU17		0,39		00:00:14.100	00:00:14.490								EAD104R		0.27		00:00:09.990	00:00:10.260		EAD104R		0.61		00:00:27.640	00:00:28.250																AUH13L
								AU145L		0,31		00:00:16.080	00:00:16.390								AU101L		1.87		00:00:10.180	00:00:12.050		AU47L		0.37		00:00:27.700	00:00:28.070																AU47L
								AD54		0,76		00:00:16.280	00:00:17.040								AU24		0.233		00:00:10.474	00:00:10.707		AU145L		0.4		00:00:28.280	00:00:28.680																AU5L
								AU101L		1,56		00:00:16.450	00:00:18.010								AD38L		0.63		00:00:10.823	00:00:11.457		EAD101L		0.43		00:00:28.430	00:00:28.860																AD1L
								AU113		0,38		00:00:16.950	00:00:17.330								AU113		0.74		00:00:12.070	00:00:12.810		AD1L		0.56		00:00:28.490	00:00:29.050																AD52
								AD53		0,83		00:00:18.020	00:00:18.850								AU145L		0.35		00:00:12.082	00:00:12.432		VC73		1.3		00:00:28.820	00:00:30.120																AU101L
								AU101L		0,18		00:00:18.230	00:00:18.410								AU101L		0.2		00:00:12.370	00:00:12.570		AU47L		0.31		00:00:29.200	00:00:29.510																EAD101L
								AD51		2,85		00:00:18.640	00:00:21.500								AD38L		1.19		00:00:12.499	00:00:13.691		EAD101L		0.58		00:00:29.210	00:00:29.790																AU5L
								AD1L		1,08		00:00:18.580	00:00:19.660								AU47L		0.29		00:00:12.500	00:00:12.790		AD1L		0.49		00:00:29.350	00:00:29.840																AD1L
								AD38L		1,68		00:00:18.640	00:00:20.320								AU101L		0.48		00:00:12.770	00:00:13.250		VC74		0.41		00:00:29.710	00:00:30.120																EAD104L
								AU5L		5,07		00:00:19.740	00:00:24.810								AU47L		0.28		00:00:13.232	00:00:13.507																							EAD101L
								EAD101R		0,45		00:00:18.690	00:00:19.140								AU24		0.59		00:00:13.416	00:00:14.007																							EAD104
								AU17		0,46		00:00:19.520	00:00:19.980								AU101L		0.41		00:00:13.500	00:00:13.910																							AU47
								AD51		2,2		00:00:21.870	00:00:24.070								AU47		0.15		00:00:13.880	00:00:14.030																							AD52
								AD1L		1,93		00:00:21.780	00:00:23.710								AU101L		0.44		00:00:14.100	00:00:14.540																							AU101L
								AU113		0,38		00:00:22.410	00:00:22.790								AD51		1.07		00:00:14.440	00:00:15.507																							AU47
								AD38L		1,94		00:00:22.990	00:00:24.930								AU47L		0.28		00:00:14.515	00:00:14.799																							AD53
								AU17		0,37		00:00:23.230	00:00:23.600								AU145		0.86		00:00:14.520	00:00:15.380																							AU101L
								AU145L		0,24		00:00:23.670	00:00:23.910								AU5L		0.67		00:00:14.780	00:00:15.450																							AU5L
								AD52		0,3		00:00:23.870	00:00:24.17								AD1		0.39		00:00:15.160	00:00:15.550																							AD38
								AU145L		0,34		00:00:24.900	00:00:25.240								EAD101		0.32		00:00:15.290	00:00:15.610																							AD52
								AU5L		1,34		00:00:21.800	00:00:23.140								AU47L		0.24		00:00:15.449	00:00:15.691																							AU145
								AU17		0,3		00:00:25.290	00:00:25.590								AD52		0.34		00:00:15.615	00:00:15.957																							AU101L
								AU18		0,37		00:00:25.390	00:00:25.760								AU101L		1.18		00:00:15.620	00:00:16.800																							AU47
								AU24		0,43		00:00:26.550	00:00:26.980								AU24		0.25		00:00:15.632	00:00:15.882																							AD38L
								AU47L		0,31		00:00:27.160	00:00:27.470								EAD104R		0.42		00:00:15.670	00:00:16.090																							EAD101R
								AD38L		1,94		00:00:28.450	00:00:30.390								AU17		0.71		00:00:16.110	00:00:16.820																							AD51
								AU47L		0,22		00:00:28.590	00:00:28.810								AD38L		0.46		00:00:16.199	00:00:16.657																							AU5L
								AU101L		1,78		00:00:28.830	00:00:30.610								EAD101		0.77		00:00:16.510	00:00:17.280																							AD1L
								AU18		0,38		00:00:29.100	00:00:29.480								AU47L		0.32		00:00:16.799	00:00:17.116																							EAD101L
								AU24		0,32		00:00:28.720	00:00:29.040								AD38L		1.24		00:00:16.832	00:00:18.074																							AU47
																					AD52		0.49		00:00:16.990	00:00:17.482																							AU101L
																					AU101L		9.06		00:00:17.020	00:00:26.080																							AD38L
																					AU17		0.48		00:00:17.510	00:00:17.990																							AU47
																					AUH13L		0.32		00:00:17.998	00:00:18.315																							AU101L
																					AD38L		0.68		00:00:19.199	00:00:19.882																							AU47L
																					EAD104		0.69		00:00:19.320	00:00:20.010																							AU101L
																					AU113L		0.33		00:00:19.874	00:00:20.207
																					EAD101		0.3		00:00:20.010	00:00:20.310
																					AD52		0.53		00:00:20.449	00:00:20.982
																					AD38L		0.83		00:00:20.766	00:00:21.599
																					AU18		0.76		00:00:21.550	00:00:22.310
																					AU17		0.38		00:00:21.620	00:00:22.000
																					AD38L		0.79		00:00:23.366	00:00:24.157
																					AD51		0.7		00:00:23.799	00:00:24.499
																					AU17		0.18		00:00:24.816	00:00:24.991
																					AD38L		0.792		00:00:25.449	00:00:26.241
																					EAD104		0.77		00:00:25.620	00:00:26.390
																					AU47L		0.29		00:00:26.041	00:00:26.332
																					AU101L		1.6		00:00:26.310	00:00:27.910
																					AU24		0.27		00:00:26.974	00:00:27.241
																					AU47L		0.39		00:00:27.832	00:00:28.224
																					AD54		0.7		00:00:27.840	00:00:28.540
																					EAD101		0.56		00:00:27.990	00:00:28.550
																					VC70R		0.42		00:00:28.299	00:00:28.716
																					VC71R		0.42		00:00:28.299	00:00:28.716
																					VC72		0.42		00:00:28.299	00:00:28.716
																					AU145L		0.43		00:00:28.341	00:00:28.766
																					AD53		0.59		00:00:28.540	00:00:29.130
																					EAD104		0.72		00:00:28.540	00:00:29.260
																					VC72R		0.68		00:00:28.707	00:00:29.382
																					VC71R		0.68		00:00:28.707	00:00:29.382
																					VC70R		0.68		00:00:28.707	00:00:29.382
																					VC74		0.99		00:00:29.132	00:00:30.120
																					AD54		0.78		00:00:29.200	00:00:29.890
																					VC72		0.55		00:00:29.360	00:00:29.910
																					VC71		0.74		00:00:29.382	00:00:30.120
																					VC70		0.74		00:00:29.382	00:00:30.120
																					VC72		0.74		00:00:29.382	00:00:30.120

## Sheet: Pain
Video no	Pain/no pain	Condition	Horse ID
1	pain	ischemia	a
2	pain	ischemia	b
3	no pain	baseline	c
4	pain	ischemia	d
5	pain	ischemia	e
6	no pain	baseline	a
7	no pain	baseline	f
8	no pain	baseline	d
9	no pain	baseline	b
10	no pain	baseline	e
11	pain	ischemia	f
12	pain	ischemia	c
