# Supplementary material for: Equine Facial Action Coding System for determination of pain-related facial responses in videos of horses
Source: PLoS One. 2020 Nov 3;15(11):e0231608. doi: 10.1371/journal.pone.0231608 (PMC7608869; doi:10.1371/journal.pone.0231608)
Supplement: S2 Data — (XLSX) [file pone.0231608.s003.xlsx]

## Sheet: FACS
Media 1	Annotation date: 2019-03-22			Annotator: Alina
Tier		Begin time	End time	Duration	Code
Ears		00:00:00.640000	00:00:01.580000	00:00:00.940000	EAD101
Ears		00:00:01.730000	00:00:02.300000	00:00:00.570000	EAD104L
Ears		00:00:04.480000	00:00:05.100000	00:00:00.620000	EAD101L
Ears		00:00:06.170000	00:00:06.740000	00:00:00.570000	EAD104R
Ears		00:00:06.780000	00:00:07.320000	00:00:00.540000	EAD101R
Ears		00:00:07.700000	00:00:07.960000	00:00:00.260000	EAD104R
Ears		00:00:07.960000	00:00:08.220000	00:00:00.260000	EAD101R
Ears		00:00:08.680000	00:00:08.990000	00:00:00.310000	EAD104R
Ears		00:00:10.090000	00:00:10.540000	00:00:00.450000	EAD101R
Ears		00:00:12.310000	00:00:12.790000	00:00:00.480000	EAD104R
Ears		00:00:12.800000	00:00:13.390000	00:00:00.590000	EAD101R
Ears		00:00:14.600000	00:00:15.050000	00:00:00.450000	EAD104R
Ears		00:00:15.085000	00:00:15.295000	00:00:00.210000	EAD101R
Ears		00:00:16.440000	00:00:16.940000	00:00:00.500000	EAD102
Ears		00:00:26.060000	00:00:26.710000	00:00:00.650000	EAD104R
Ears		00:00:27.190000	00:00:27.390000	00:00:00.200000	EAD101R
Ears		00:00:29.020000	00:00:29.730000	00:00:00.710000	EAD104R
Ears		00:00:30.190000	00:00:30.830000	00:00:00.640000	EAD104R
Ears		00:00:31.915000	00:00:32.405000	00:00:00.490000	EAD101R
Ears 2		00:00:14.610000	00:00:14.990000	00:00:00.380000	EAD102L
Head movement		00:00:00.610000	00:00:02.420000	00:00:01.810000	AD51
Head movement		00:00:06.410000	00:00:07.940000	00:00:01.530000	AD52
Head movement		00:00:08.770000	00:00:10.140000	00:00:01.370000	AD52
Head movement		00:00:10.140000	00:00:10.650000	00:00:00.510000	AD51
Head movement		00:00:30.790000	00:00:31.680000	00:00:00.890000	AD52
Head movement		00:00:31.950000	00:00:32.510000	00:00:00.560000	AD51
Head movement		00:00:32.565000	00:00:33.505000	00:00:00.940000	AD53
Head movement 2		00:00:00.740000	00:00:00.990000	00:00:00.250000	AD54
Head movement 2		00:00:01.350000	00:00:01.830000	00:00:00.480000	AD53
Head movement 2		00:00:09.830000	00:00:10.380000	00:00:00.550000	AD53
Head movement 2		00:00:30.830000	00:00:31.940000	00:00:01.110000	AD54
Lower face		00:00:00.020000	00:00:00.420000	00:00:00.400000	AU10
Lower face		00:00:09.980000	00:00:10.870000	00:00:00.890000	Non-scoreable
Upper face		00:00:00.030000	00:00:00.460000	00:00:00.430000	AD1
Upper face		00:00:00.500000	00:00:00.750000	00:00:00.250000	AU47
Upper face		00:00:00.760000	00:00:00.990000	00:00:00.230000	AU101
Upper face		00:00:00.990000	00:00:01.300000	00:00:00.310000	AU47
Upper face		00:00:01.310000	00:00:04.940000	00:00:03.630000	AU101
Upper face		00:00:04.950000	00:00:06.400000	00:00:01.450000	AU5
Upper face		00:00:06.430000	00:00:06.590000	00:00:00.160000	AU101
Upper face		00:00:06.600000	00:00:07.020000	00:00:00.420000	AU47
Upper face		00:00:07.020000	00:00:08.910000	00:00:01.890000	AU101
Upper face		00:00:08.910000	00:00:09.410000	00:00:00.500000	AU47
Upper face		00:00:09.420000	00:00:30.550000	00:00:21.130000	AU101
Upper face		00:00:30.570000	00:00:30.960000	00:00:00.390000	AU145
Upper face		00:00:30.960000	00:00:31.420000	00:00:00.460000	AU145
Upper face		00:00:31.420000	00:00:31.790000	00:00:00.370000	AU101
Upper face		00:00:31.805000	00:00:32.180000	00:00:00.375000	AU145
Upper face		00:00:32.180000	00:00:34.510000	00:00:02.330000	AU101
Upper face 2		00:00:01.470000	00:00:01.920000	00:00:00.450000	AU5
Upper face 2		00:00:04.940000	00:00:06.320000	00:00:01.380000	AD1
Upper face 2		00:00:10.190000	00:00:11.020000	00:00:00.830000	AU5
Upper face 2		00:00:31.430000	00:00:31.710000	00:00:00.280000	AD1
Upper face 3		00:00:01.480000	00:00:01.770000	00:00:00.290000	AD1
Upper face 3		00:00:10.200000	00:00:10.700000	00:00:00.500000	AD1
Media 2 (Film 17)		Annotation date: 2018-11-27	Annotator: Alina
Tier		Begin Time	End Time	Duration	Code
Ears		00:00:02.880000	00:00:04.230000	00:00:01.350000	EAD104R
Ears		00:00:04.230000	00:00:04.850000	00:00:00.620000	EAD101R
Ears		00:00:05.330000	00:00:06.180000	00:00:00.850000	EAD101
Ears		00:00:06.490000	00:00:07.430000	00:00:00.940000	EAD104R
Ears		00:00:08.630000	00:00:09.350000	00:00:00.720000	EAD101R
Ears		00:00:09.960000	00:00:10.930000	00:00:00.970000	EAD104R
Ears		00:00:10.940000	00:00:11.620000	00:00:00.680000	EAD101R
Ears		00:00:12.280000	00:00:13.110000	00:00:00.830000	EAD104R
Ears		00:00:17.780000	00:00:18.690000	00:00:00.910000	EAD104R
Ears		00:00:19.130000	00:00:20.040000	00:00:00.910000	EAD101R
Ears		00:00:25.530000	00:00:26.120000	00:00:00.590000	EAD101
Ears		00:00:26.800000	00:00:27.370000	00:00:00.570000	EAD102
Ears		00:00:31.230000	00:00:35.690000	00:00:04.460000	EAD104
Ears		00:00:35.700000	00:00:36.560000	00:00:00.860000	EAD104R
Ears		00:00:37.370000	00:00:37.960000	00:00:00.590000	EAD101
Ears		00:00:38.930000	00:00:40.320000	00:00:01.390000	EAD101
Ears		00:00:40.700000	00:00:41.410000	00:00:00.710000	EAD104R
Ears		00:00:46	00:00:47.660000	00:00:01.660000	EAD101
Ears		00:00:48.380000	00:00:49.050000	00:00:00.670000	EAD104
Ears		00:00:49.060000	00:00:49.460000	00:00:00.400000	EAD101L
Ears		00:00:50.160000	00:00:50.650000	00:00:00.490000	EAD101R
Ears		00:00:50.980000	00:00:52	00:00:01.020000	EAD104R
Ears		00:00:52.990000	00:00:53.940000	00:00:00.950000	EAD101R
Ears 2		00:00:26	00:00:26.680000	00:00:00.680000	EAD104
Ears 2		00:00:37.730000	00:00:38.310000	00:00:00.580000	EAD104
Head movement		00:00:01.490000	00:00:02.540000	00:00:01.050000	AD52
Head movement		00:00:04.230000	00:00:04.920000	00:00:00.690000	AD52
Head movement		00:00:05.410000	00:00:06.340000	00:00:00.930000	AD51
Head movement		00:00:10.910000	00:00:12.220000	00:00:01.310000	AD51
Head movement		00:00:12.600000	00:00:14.160000	00:00:01.560000	AD52
Head movement		00:00:25.710000	00:00:26.120000	00:00:00.410000	AD51
Head movement		00:00:26.120000	00:00:26.910000	00:00:00.790000	AD54
Head movement		00:00:28.150000	00:00:29.790000	00:00:01.640000	AD52
Head movement		00:00:32.090000	00:00:33.510000	00:00:01.420000	AD52
Head movement		00:00:33.690000	00:00:34.610000	00:00:00.920000	AD51
Head movement		00:00:37.250000	00:00:38.260000	00:00:01.010000	AD52
Head movement		00:00:39.320000	00:00:40.380000	00:00:01.060000	AD51
Head movement		00:00:44.570000	00:00:44.970000	00:00:00.400000	AD57
Head movement		00:00:47.960000	00:00:48.980000	00:00:01.020000	AD54
Head movement		00:00:50.940000	00:00:52.220000	00:00:01.280000	AD57
Head movement		00:00:52.600000	00:00:53.380000	00:00:00.780000	AD57
Lower face		00:00:03.880000	00:00:05.600000	00:00:01.720000	AD38
Lower face		00:00:08.660000	00:00:10.410000	00:00:01.750000	AD38
Lower face		00:00:12.390000	00:00:14.530000	00:00:02.140000	AD38
Lower face		00:00:19.190000	00:00:21.140000	00:00:01.950000	AD38
Lower face		00:00:33.900000	00:00:36.360000	00:00:02.460000	AD38
Lower face		00:00:44.030000	00:00:46.550000	00:00:02.520000	AD38
Lower face		00:00:51.880000	00:00:52.240000	00:00:00.360000	AU10
Upper face		00:00:13.850000	00:00:17.630000	00:00:03.780000	AU101L
Upper face		00:00:18.640000	00:00:25.400000	00:00:06.760000	AU101L
Upper face		00:00:28.720000	00:00:31.480000	00:00:02.760000	AU101L
Upper face		00:00:32.159000	00:00:32.710000	00:00:00.551000	AU101L
Upper face		00:00:33.130000	00:00:33.570000	00:00:00.440000	AU101L
Upper face		00:00:33.920000	00:00:37.160000	00:00:03.240000	AU101L
Upper face		00:00:37.660000	00:00:38.500000	00:00:00.840000	AU101L
Upper face		00:00:38.880000	00:00:39.250000	00:00:00.370000	AU101L
Upper face		00:00:51.180000	00:00:52.060000	00:00:00.880000	AU5
Upper face		00:00:52.080000	00:00:53.700000	00:00:01.620000	AU5
Upper face 2		00:00:51.180000	00:00:52.060000	00:00:00.880000	AD1R
Upper face 3		00:00:01.390000	00:00:01.920000	00:00:00.530000	AU145
Upper face 3		00:00:03.950000	00:00:04.410000	00:00:00.460000	AU145
Upper face 3		00:00:05.290000	00:00:05.840000	00:00:00.550000	AU145
Upper face 3		00:00:08.480000	00:00:08.960000	00:00:00.480000	AU145
Upper face 3		00:00:10.700000	00:00:11.250000	00:00:00.550000	AU145
Upper face 3		00:00:12.570000	00:00:13.190000	00:00:00.620000	AU145
Upper face 3		00:00:17.800000	00:00:18.430000	00:00:00.630000	AU145L
Upper face 3		00:00:25.430000	00:00:25.840000	00:00:00.410000	AU145L
Upper face 3		00:00:28.010000	00:00:28.720000	00:00:00.710000	AU145L
Upper face 3		00:00:31.470000	00:00:32.150000	00:00:00.680000	AU145L
Upper face 3		00:00:32.710000	00:00:33.260000	00:00:00.550000	AU145L
Upper face 3		00:00:33.270000	00:00:33.890000	00:00:00.620000	AU145L
Upper face 3		00:00:37.170000	00:00:37.670000	00:00:00.500000	AU145L
Upper face 3		00:00:47.720000	00:00:48.250000	00:00:00.530000	AU145
Upper face 3		00:00:49.980000	00:00:50.460000	00:00:00.480000	AU47
Media 3 (Film 22)		Annotation date: 2018-11-27	Annotator: Alina
Tier		Begin Time	End Time	Duration	Code
Behaviour		00:00:26.470000	00:00:30.160000	00:00:03.690000	AD81
Upper face 2		00:00:06.060000	00:00:06.380000	00:00:00.320000	AU47
Upper face 2		00:00:21.180000	00:00:21.940000	00:00:00.760000	AU145L
Upper face 2		00:00:22.140000	00:00:22.540000	00:00:00.400000	AU47L
Upper face 2		00:00:30.160000	00:00:30.510000	00:00:00.350000	AU145
Upper face 2		00:00:36.880000	00:00:37.240000	00:00:00.360000	AU47
Upper face 2		00:00:41.030000	00:00:42.070000	00:00:01.040000	AU145
Upper face 2		00:00:46.690000	00:00:47.160000	00:00:00.470000	AU145L
Upper face 2		00:00:22.520000	00:00:22.870000	00:00:00.350000	AU47
Ears		00:00:00.160000	00:00:00.740000	00:00:00.580000	EAD101L
Ears		00:00:03.610000	00:00:04.480000	00:00:00.870000	EAD104L
Ears		00:00:05.880000	00:00:06.710000	00:00:00.830000	EAD101R
Ears		00:00:07.100000	00:00:07.810000	00:00:00.710000	EAD104R
Ears		00:00:08.100000	00:00:08.920000	00:00:00.820000	EAD101R
Ears		00:00:13.100000	00:00:14.120000	00:00:01.020000	EAD104L
Ears		00:00:18.430000	00:00:19.410000	00:00:00.980000	EAD101L
Ears		00:00:21.410000	00:00:22.450000	00:00:01.040000	EAD104
Ears		00:00:23.530000	00:00:24.080000	00:00:00.550000	EAD101L
Ears		00:00:24.560000	00:00:25.010000	00:00:00.450000	EAD104L
Ears		00:00:25.910000	00:00:26.280000	00:00:00.370000	EAD101L
Ears		00:00:30.070000	00:00:31.010000	00:00:00.940000	EAD101R
Ears		00:00:33.090000	00:00:33.810000	00:00:00.720000	EAD101R
Ears		00:00:41.870000	00:00:42.620000	00:00:00.750000	EAD104L
Ears		00:00:43.410000	00:00:44.110000	00:00:00.700000	EAD104
Ears		00:00:44.750000	00:00:45.180000	00:00:00.430000	EAD101
Ears		00:00:45.480000	00:00:45.920000	00:00:00.440000	EAD104L
Ears		00:00:46.690000	00:00:47.160000	00:00:00.470000	EAD101L
Ears		00:00:48.670000	00:00:49.338000	00:00:00.668000	EAD101R
Ears 2		00:00:04.310000	00:00:04.920000	00:00:00.610000	EAD101L
Ears 2		00:00:42.200000	00:00:42.850000	00:00:00.650000	EAD101R
Ears 2		00:00:46.810000	00:00:48.510000	00:00:01.700000	EAD104R
Ears 3		00:00:42.320000	00:00:42.560000	00:00:00.240000	EAD104R
Head movement		00:00:00.270000	00:00:01.170000	00:00:00.900000	AD52
Head movement		00:00:02.610000	00:00:03.410000	00:00:00.800000	AD51
Head movement		00:00:03.820000	00:00:05.380000	00:00:01.560000	AD54
Head movement		00:00:05.380000	00:00:06.150000	00:00:00.770000	AD53
Head movement		00:00:06.500000	00:00:06.850000	00:00:00.350000	AD54
Head movement		00:00:06.990000	00:00:07.490000	00:00:00.500000	AD53
Head movement		00:00:07.490000	00:00:08.420000	00:00:00.930000	AD57
Head movement		00:00:08.420000	00:00:09.850000	00:00:01.430000	AD53
Head movement		00:00:10.020000	00:00:11.040000	00:00:01.020000	AD57
Head movement		00:00:12.100000	00:00:12.560000	00:00:00.460000	AD58
Head movement		00:00:17.920000	00:00:18.920000	00:00:01	AD57
Head movement		00:00:21.440000	00:00:23.410000	00:00:01.970000	AD51
Head movement		00:00:24.910000	00:00:25.860000	00:00:00.950000	AD56
Head movement		00:00:27	00:00:27.880000	00:00:00.880000	AD53
Head movement		00:00:30.090000	00:00:31.550000	00:00:01.460000	AD52
Head movement		00:00:33.330000	00:00:34.280000	00:00:00.950000	AD53
Head movement		00:00:41.410000	00:00:43.140000	00:00:01.730000	AD54
Head movement		00:00:46.250000	00:00:47.380000	00:00:01.130000	AD54
Head movement		00:00:47.730000	00:00:48.700000	00:00:00.970000	AD54
Head movement 2		00:00:07.490000	00:00:08.420000	00:00:00.930000	AD52
Head movement 2		00:00:23.400000	00:00:24.300000	00:00:00.900000	AD54
Head movement 2		00:00:31.280000	00:00:31.910000	00:00:00.630000	AD53
Head movement 2		00:00:41.410000	00:00:43.140000	00:00:01.730000	AD52
Lower face		00:00:00.060000	00:00:00.320000	00:00:00.260000	AD38R
Lower face		00:00:01.230000	00:00:02.040000	00:00:00.810000	AD38
Lower face		00:00:02.520000	00:00:03.410000	00:00:00.890000	AD38
Lower face		00:00:03.730000	00:00:04.300000	00:00:00.570000	AD38
Lower face		00:00:11.380000	00:00:11.740000	00:00:00.360000	AU25
Lower face		00:00:17.470000	00:00:17.750000	00:00:00.280000	AU17
Lower face		00:00:26.020000	00:00:26.390000	00:00:00.370000	AU17
Lower face		00:00:27.390000	00:00:30.410000	00:00:03.020000	AD38
Lower face		00:00:30.650000	00:00:36.080000	00:00:05.430000	AD38
Lower face		00:00:37.180000	00:00:38.560000	00:00:01.380000	AD38
Lower face		00:00:39.580000	00:00:41.550000	00:00:01.970000	AD38
Upper face		00:00:00.070000	00:00:04.740000	00:00:04.670000	AU101R
Upper face		00:00:07.020000	00:00:21.170000	00:00:14.150000	AU101L
Upper face		00:00:21.890000	00:00:22.100000	00:00:00.210000	AU101L
Upper face		00:00:22.880000	00:00:30.160000	00:00:07.280000	AU101
Upper face		00:00:30.620000	00:00:36.760000	00:00:06.140000	AU101
Upper face		00:00:37.410000	00:00:41.030000	00:00:03.620000	AU101
Upper face		00:00:42.080000	00:00:45.760000	00:00:03.680000	AU101L
Upper face		00:00:46.450000	00:00:47.580000	00:00:01.130000	AU101L
Upper face		00:00:48.570000	00:00:49.338000	00:00:00.768000	AU101L
Media 4 (Film 23)		Annotation date: 2018-11-27	Annotator: Alina
Tier		Begin Time	End Time	Duration	Code
Behaviour		00:00:02.210000	00:00:05.870000	00:00:03.660000	AD81
Behaviour		00:00:08.800000	00:00:09.870000	00:00:01.070000	AD81
Behaviour		00:00:11.950000	00:00:12.950000	00:00:01	AD81
Behaviour		00:00:23.810000	00:00:25.820000	00:00:02.010000	AD81
Upper face 3		00:00:03.010000	00:00:03.360000	00:00:00.350000	AU47
Upper face 3		00:00:08.160000	00:00:08.460000	00:00:00.300000	AU47L
Upper face 3		00:00:09.040000	00:00:09.400000	00:00:00.360000	AU145L
Upper face 3		00:00:10.100000	00:00:10.410000	00:00:00.310000	AU145
Upper face 3		00:00:11.170000	00:00:11.440000	00:00:00.270000	AU145L
Upper face 3		00:00:12.660000	00:00:13.100000	00:00:00.440000	AU145L
Upper face 3		00:00:13.900000	00:00:14.260000	00:00:00.360000	AU47
Ears		00:00:03.170000	00:00:03.460000	00:00:00.290000	EAD104
Ears		00:00:05.250000	00:00:05.630000	00:00:00.380000	EAD101L
Ears		00:00:08.970000	00:00:09.240000	00:00:00.270000	EAD104L
Ears		00:00:11.010000	00:00:11.550000	00:00:00.540000	EAD101R
Ears		00:00:12.820000	00:00:13.490000	00:00:00.670000	EAD104R
Ears		00:00:14.060000	00:00:14.450000	00:00:00.390000	EAD104L
Ears		00:00:15.230000	00:00:15.610000	00:00:00.380000	EAD101L
Ears		00:00:16.940000	00:00:17.320000	00:00:00.380000	EAD104R
Ears		00:00:19.430000	00:00:19.970000	00:00:00.540000	EAD101
Ears		00:00:20.050000	00:00:20.740000	00:00:00.690000	EAD104
Ears		00:00:21.220000	00:00:21.730000	00:00:00.510000	EAD101
Ears		00:00:22.080000	00:00:22.620000	00:00:00.540000	EAD104L
Ears		00:00:22.620000	00:00:23.050000	00:00:00.430000	EAD101L
Ears		00:00:24.300000	00:00:24.690000	00:00:00.390000	EAD104R
Ears		00:00:24.740000	00:00:25.100000	00:00:00.360000	EAD101R
Ears		00:00:27.610000	00:00:28.150000	00:00:00.540000	EAD104R
Ears		00:00:30.930000	00:00:31.360000	00:00:00.430000	EAD104L
Ears		00:00:31.620000	00:00:32.170000	00:00:00.550000	EAD101L
Ears		00:00:32.210000	00:00:32.780000	00:00:00.570000	EAD104L
Ears		00:00:34.190000	00:00:34.650000	00:00:00.460000	EAD104R
Ears		00:00:36.250000	00:00:37.190000	00:00:00.940000	EAD101R
Ears		00:00:37.310000	00:00:37.620000	00:00:00.310000	EAD104
Ears		00:00:40.360000	00:00:41.100000	00:00:00.740000	EAD101
Ears 2		00:00:28.130000	00:00:28.660000	00:00:00.530000	EAD101R
Ears 2		00:00:32.759000	00:00:33	00:00:00.241000	EAD101L
Head movement		00:00:03.060000	00:00:04.440000	00:00:01.380000	AD52
Head movement		00:00:09.030000	00:00:10.150000	00:00:01.120000	AD51
Head movement		00:00:10.280000	00:00:12.430000	00:00:02.150000	AD52
Head movement		00:00:12.630000	00:00:15.070000	00:00:02.440000	AD51
Head movement		00:00:15.490000	00:00:16.379000	00:00:00.889000	AD53
Head movement		00:00:17.570000	00:00:18.160000	00:00:00.590000	AD53
Head movement		00:00:21.080000	00:00:22.120000	00:00:01.040000	AD54
Head movement		00:00:22.470000	00:00:22.990000	00:00:00.520000	AD53
Head movement		00:00:29.050000	00:00:29.650000	00:00:00.600000	AD54
Head movement		00:00:29.650000	00:00:30.420000	00:00:00.770000	AD52
Head movement		00:00:30.920000	00:00:31.330000	00:00:00.410000	AD53
Head movement		00:00:32.350000	00:00:32.850000	00:00:00.500000	AD56
Head movement		00:00:32.870000	00:00:33.150000	00:00:00.280000	AD58
Head movement		00:00:33.170000	00:00:33.930000	00:00:00.760000	AD53
Head movement		00:00:33.960000	00:00:35.420000	00:00:01.460000	AD54
Head movement		00:00:36.580000	00:00:36.960000	00:00:00.380000	AD55
Head movement		00:00:37.120000	00:00:37.510000	00:00:00.390000	AD53
Head movement		00:00:39.310000	00:00:39.980000	00:00:00.670000	AD53
Head movement		00:00:40.260000	00:00:41.320000	00:00:01.060000	AD52
Head movement		00:00:41.340000	00:00:42.100000	00:00:00.760000	AD51
Head movement 2		00:00:14.210000	00:00:14.550000	00:00:00.340000	AD54
Head movement 2		00:00:21.560000	00:00:21.900000	00:00:00.340000	AD56
Head movement 2		00:00:31.320000	00:00:31.640000	00:00:00.320000	AD56
Head movement 2		00:00:37.410000	00:00:37.780000	00:00:00.370000	AD54
Lower face		00:00:01.750000	00:00:02.100000	00:00:00.350000	AD19
Lower face		00:00:02.430000	00:00:02.850000	00:00:00.420000	AD19
Lower face		00:00:08.570000	00:00:10.460000	00:00:01.890000	AD38
Lower face		00:00:10.460000	00:00:11.100000	00:00:00.640000	AD38
Lower face		00:00:14.970000	00:00:15.290000	00:00:00.320000	AU10
Lower face		00:00:15.350000	00:00:15.640000	00:00:00.290000	AU16
Lower face		00:00:15.740000	00:00:16.050000	00:00:00.310000	AU25
Lower face		00:00:16.079000	00:00:16.270000	00:00:00.191000	AU10
Lower face		00:00:16.700000	00:00:16.930000	00:00:00.230000	AU16
Lower face		00:00:17.060000	00:00:17.230000	00:00:00.170000	AU24
Lower face		00:00:20.380000	00:00:20.740000	00:00:00.360000	AU16
Lower face		00:00:21.770000	00:00:22.670000	00:00:00.900000	AU16
Lower face		00:00:23.010000	00:00:23.440000	00:00:00.430000	AU25
Lower face		00:00:23.790000	00:00:25.640000	00:00:01.850000	AD38
Lower face		00:00:26.970000	00:00:28.700000	00:00:01.730000	AD38
Lower face		00:00:37.810000	00:00:39.750000	00:00:01.940000	AUH13R
Lower face 2		00:00:14.970000	00:00:15.290000	00:00:00.320000	AU25
Lower face 2		00:00:15.350000	00:00:15.640000	00:00:00.290000	AU10
Lower face 2		00:00:15.740000	00:00:16.050000	00:00:00.310000	AU10
Lower face 2		00:00:20.380000	00:00:20.740000	00:00:00.360000	AU10
Lower face 2		00:00:21.770000	00:00:22.670000	00:00:00.900000	AU10
Lower face 2		00:00:23.030000	00:00:23.630000	00:00:00.600000	AD19
Lower face 2		00:00:28.180000	00:00:28.560000	00:00:00.380000	AUH13R
Lower face 3		00:00:15.350000	00:00:15.640000	00:00:00.290000	AU25
Lower face 3		00:00:15.940000	00:00:16.059000	00:00:00.119000	AU16
Upper face		00:00:01.910000	00:00:02.950000	00:00:01.040000	AD1R
Upper face		00:00:03.580000	00:00:05.710000	00:00:02.130000	AU101L
Upper face		00:00:07.220000	00:00:08.160000	00:00:00.940000	AU101L
Upper face		00:00:08.450000	00:00:09.030000	00:00:00.580000	AU101L
Upper face		00:00:09.260000	00:00:09.680000	00:00:00.420000	AD1L
Upper face		00:00:10.890000	00:00:11.160000	00:00:00.270000	AU101L
Upper face		00:00:11.640000	00:00:12.670000	00:00:01.030000	AU101L
Upper face		00:00:14.600000	00:00:21.860000	00:00:07.260000	AU101R
Upper face		00:00:22.600000	00:00:23.520000	00:00:00.920000	AU5
Upper face		00:00:23.950000	00:00:29.480000	00:00:05.530000	AU101
Upper face 2		00:00:01.910000	00:00:02.950000	00:00:01.040000	AU5
Upper face 2		00:00:09.270000	00:00:09.840000	00:00:00.570000	AU5L
Upper face 2		00:00:20.550000	00:00:21.140000	00:00:00.590000	AD1R
Upper face 2		00:00:21.140000	00:00:21.570000	00:00:00.430000	AD1R
Upper face 2		00:00:22.840000	00:00:23.950000	00:00:01.110000	AD1R
Media 5 (Film 25)		Annotation date: 2018-11-27	Annotator: Alina
Tier		Begin Time	End Time	Duration	Code
Upper face 3		00:00:00.190000	00:00:00.740000	00:00:00.550000	AU47
Upper face 3		00:00:19.940000	00:00:20.530000	00:00:00.590000	AU145L
Upper face 3		00:00:22.340000	00:00:23.270000	00:00:00.930000	AU47R
Upper face 3		00:00:35.990000	00:00:36.450000	00:00:00.460000	AU47L
Ears		00:00:00.380000	00:00:00.850000	00:00:00.470000	EAD104R
Ears		00:00:28.590000	00:00:29.820000	00:00:01.230000	EAD102
Ears		00:00:37.680000	00:00:38.560000	00:00:00.880000	EAD104R
Head movement		00:00:00.230000	00:00:03.770000	00:00:03.540000	AD51
Head movement		00:00:04.120000	00:00:06.950000	00:00:02.830000	AD52
Head movement		00:00:18.940000	00:00:20.240000	00:00:01.300000	AD52
Head movement		00:00:20.510000	00:00:21.330000	00:00:00.820000	AD51
Head movement		00:00:22.420000	00:00:24.230000	00:00:01.810000	AD51
Head movement		00:00:32.229000	00:00:34.140000	00:00:01.911000	AD52
Head movement 2		00:00:00.600000	00:00:01.470000	00:00:00.870000	AD54
Head movement 2		00:00:02.850000	00:00:04.170000	00:00:01.320000	AD57
Head movement 2		00:00:06.810000	00:00:08.260000	00:00:01.450000	AD51
Head movement 2		00:00:24.220000	00:00:25.280000	00:00:01.060000	AD54
Lower face		00:00:00.080000	00:00:00.500000	00:00:00.420000	AD38
Lower face		00:00:06.620000	00:00:09.480000	00:00:02.860000	AD38
Lower face		00:00:10.810000	00:00:13.480000	00:00:02.670000	AD38
Lower face		00:00:13.520000	00:00:14.440000	00:00:00.920000	AD38
Lower face		00:00:14.810000	00:00:16.149000	00:00:01.339000	AD38
Lower face		00:00:16.430000	00:00:17.610000	00:00:01.180000	AD38
Lower face		00:00:17.660000	00:00:19.220000	00:00:01.560000	AD38
Lower face		00:00:19.400000	00:00:20.500000	00:00:01.100000	AD38
Lower face		00:00:20.960000	00:00:22.100000	00:00:01.140000	AD38
Lower face		00:00:22.180000	00:00:26.140000	00:00:03.960000	AD38
Lower face		00:00:26.240000	00:00:27.200000	00:00:00.960000	AD38
Lower face		00:00:27.660000	00:00:28.650000	00:00:00.990000	AD38
Lower face		00:00:28.720000	00:00:29.560000	00:00:00.840000	AD38
Lower face		00:00:29.970000	00:00:31.160000	00:00:01.190000	AD38
Lower face		00:00:31.160000	00:00:33.370000	00:00:02.210000	AD38
Lower face		00:00:33.740000	00:00:34.610000	00:00:00.870000	AD38
Lower face		00:00:35.140000	00:00:36.010000	00:00:00.870000	AD38
Lower face		00:00:36.460000	00:00:37.450000	00:00:00.990000	AD38
Lower face		00:00:37.860000	00:00:39.030000	00:00:01.170000	AD38
Lower face		00:00:39.250000	00:00:40.280000	00:00:01.030000	AD38
Lower face		00:00:40.680000	00:00:41.500000	00:00:00.820000	AD38
Lower face		00:00:42.220000	00:00:43.160000	00:00:00.940000	AD38
Lower face		00:00:43.740000	00:00:44.740000	00:00:01	AD38
Lower face		00:00:45.300000	00:00:46.310000	00:00:01.010000	AD38
Lower face		00:00:46.760000	00:00:47.730000	00:00:00.970000	AD38
Lower face		00:00:48.180000	00:00:49.360000	00:00:01.180000	AD38
Lower face		00:00:49.880000	00:00:50.680000	00:00:00.800000	AD38
Lower face 2		00:00:09.440000	00:00:10.440000	00:00:01	AD38
Upper face		00:00:00.510000	00:00:22.170000	00:00:21.660000	AU101R
Upper face		00:00:23.340000	00:00:51.006000	00:00:27.666000	AU101R
Upper face 2		00:00:27.780000	00:00:33.420000	00:00:05.640000	AD1R
Media 6 (Film 27)		Annotation date: 2018-11-27	Annotator: Alina
Tier		Begin Time	End Time	Duration	Code
Behaviour		00:01:02.840000	00:01:04.780000	00:00:01.940000	AD81
Upper face 3		00:00:03.750000	00:00:04.210000	00:00:00.460000	AU145
Upper face 3		00:00:04.650000	00:00:05.090000	00:00:00.440000	AU145
Upper face 3		00:00:05.920000	00:00:06.350000	00:00:00.430000	AU145
Upper face 3		00:00:06.810000	00:00:07.220000	00:00:00.410000	AU145
Upper face 3		00:00:11.410000	00:00:11.800000	00:00:00.390000	AU145
Upper face 3		00:00:12.300000	00:00:12.660000	00:00:00.360000	AU47
Upper face 3		00:00:13.570000	00:00:13.870000	00:00:00.300000	AU47
Upper face 3		00:00:16.430000	00:00:16.710000	00:00:00.280000	AU145
Upper face 3		00:00:19.760000	00:00:20.240000	00:00:00.480000	AU145
Upper face 3		00:00:20.240000	00:00:20.670000	00:00:00.430000	AU145
Upper face 3		00:00:20.670000	00:00:21.150000	00:00:00.480000	AU145
Upper face 3		00:00:21.170000	00:00:21.550000	00:00:00.380000	AU145L
Upper face 3		00:00:22.070000	00:00:22.470000	00:00:00.400000	AU145L
Upper face 3		00:00:24.320000	00:00:24.770000	00:00:00.450000	AU145L
Upper face 3		00:00:25.090000	00:00:25.540000	00:00:00.450000	AU145
Upper face 3		00:00:26.260000	00:00:26.690000	00:00:00.430000	AU145
Upper face 3		00:00:27.760000	00:00:28.480000	00:00:00.720000	AU145
Upper face 3		00:00:29.510000	00:00:30.140000	00:00:00.630000	AU145
Upper face 3		00:00:30.730000	00:00:31.120000	00:00:00.390000	AU145
Upper face 3		00:00:32.770000	00:00:33.060000	00:00:00.290000	AU145
Upper face 3		00:00:33.520000	00:00:34.010000	00:00:00.490000	AU145
Upper face 3		00:00:35.310000	00:00:35.760000	00:00:00.450000	AU47
Upper face 3		00:00:38.160000	00:00:38.680000	00:00:00.520000	AU47
Upper face 3		00:00:42.870000	00:00:43.660000	00:00:00.790000	AU145R
Upper face 3		00:00:53.350000	00:00:53.640000	00:00:00.290000	AU145R
Upper face 3		00:01:00.510000	00:01:01	00:00:00.490000	AU145
Upper face 3		00:01:01.370000	00:01:02.040000	00:00:00.670000	AU145
Upper face 3		00:01:02.380000	00:01:02.660000	00:00:00.280000	AU145
Upper face 3		00:01:04.230000	00:01:04.700000	00:00:00.470000	AU145
Upper face 3		00:01:05.910000	00:01:06.350000	00:00:00.440000	AU145
Upper face 3		00:01:07.040000	00:01:07.350000	00:00:00.310000	AU47
Upper face 3		00:01:07.860000	00:01:08.180000	00:00:00.320000	AU145
Upper face 3		00:01:08.810000	00:01:09.200000	00:00:00.390000	AU47
Upper face 3		00:01:09.970000	00:01:10.350000	00:00:00.380000	AU47
Upper face 3		00:01:10.710000	00:01:11.110000	00:00:00.400000	AU47
Upper face 3		00:01:11.670000	00:01:12.220000	00:00:00.550000	AU47
Upper face 3		00:01:13.810000	00:01:14.090000	00:00:00.280000	AU47L
Upper face 3		00:01:14.220000	00:01:14.720000	00:00:00.500000	AU145L
Upper face 3		00:01:15.160000	00:01:15.450000	00:00:00.290000	AU145
Upper face 3		00:01:15.920000	00:01:16.320000	00:00:00.400000	AU145
Upper face 3		00:01:17.490000	00:01:18.010000	00:00:00.520000	AU145
Upper face 3		00:01:18.890000	00:01:19.350000	00:00:00.460000	AU145
Upper face 3		00:01:19.580000	00:01:20.060000	00:00:00.480000	AU145
Upper face 3		00:01:21.170000	00:01:21.440000	00:00:00.270000	AU145R
Upper face 3		00:01:22.060000	00:01:22.380000	00:00:00.320000	AU145R
Ears		00:00:03.130000	00:00:04.380000	00:00:01.250000	EAD104
Ears		00:00:06	00:00:06.820000	00:00:00.820000	EAD101
Ears		00:00:07.720000	00:00:08.470000	00:00:00.750000	EAD101L
Ears		00:00:10.640000	00:00:11.180000	00:00:00.540000	EAD104
Ears		00:00:12.300000	00:00:12.980000	00:00:00.680000	EAD101
Ears		00:00:13.890000	00:00:14.260000	00:00:00.370000	EAD101
Ears		00:00:15.080000	00:00:15.620000	00:00:00.540000	EAD101L
Ears		00:00:16.520000	00:00:17.020000	00:00:00.500000	EAD101
Ears		00:00:17.210000	00:00:17.760000	00:00:00.550000	EAD104
Ears		00:00:19.060000	00:00:19.620000	00:00:00.560000	EAD101L
Ears		00:00:19.630000	00:00:20.190000	00:00:00.560000	EAD104L
Ears		00:00:20.740000	00:00:21.830000	00:00:01.090000	EAD104L
Ears		00:00:23.850000	00:00:25.240000	00:00:01.390000	EAD101L
Ears		00:00:26.180000	00:00:27.010000	00:00:00.830000	EAD101
Ears		00:00:27.190000	00:00:28.990000	00:00:01.800000	EAD104
Ears		00:00:29.610000	00:00:30.870000	00:00:01.260000	EAD101
Ears		00:00:33.640000	00:00:34.420000	00:00:00.780000	EAD101L
Ears		00:00:41.650000	00:00:42.810000	00:00:01.160000	EAD104R
Ears		00:01:02.290000	00:01:03.550000	00:00:01.260000	EAD104
Ears		00:01:08.830000	00:01:10.120000	00:00:01.290000	EAD104L
Ears		00:01:10.790000	00:01:11.490000	00:00:00.700000	EAD101
Ears		00:01:11.950000	00:01:12.620000	00:00:00.670000	EAD101L
Ears		00:01:13.110000	00:01:13.810000	00:00:00.700000	EAD104L
Ears 2		00:00:06.510000	00:00:07.220000	00:00:00.710000	EAD104
Ears 2		00:00:12.950000	00:00:13.490000	00:00:00.540000	EAD104L
Ears 2		00:00:14.240000	00:00:14.980000	00:00:00.740000	EAD104R
Ears 2		00:00:42.110000	00:00:42.790000	00:00:00.680000	EAD104L
Ears 2		00:01:11.380000	00:01:11.900000	00:00:00.520000	EAD104L
Head movement		00:00:03.820000	00:00:06.030000	00:00:02.210000	AD52
Head movement		00:00:06.110000	00:00:07.430000	00:00:01.320000	AD51
Head movement		00:00:20.460000	00:00:21.370000	00:00:00.910000	AD53
Head movement		00:00:23.780000	00:00:25.720000	00:00:01.940000	AD51
Head movement		00:00:30.650000	00:00:31.870000	00:00:01.220000	AD52
Head movement		00:00:33.250000	00:00:34.320000	00:00:01.070000	AD51
Head movement		00:00:38.450000	00:00:39.830000	00:00:01.380000	AD51
Head movement		00:00:42.390000	00:00:42.880000	00:00:00.490000	AD53
Head movement		00:00:52.160000	00:00:53.060000	00:00:00.900000	AD54
Head movement		00:00:53.970000	00:00:55.400000	00:00:01.430000	AD57
Head movement		00:00:56.910000	00:00:57.700000	00:00:00.790000	AD57
Head movement		00:01:02.660000	00:01:04.840000	00:00:02.180000	AD51
Head movement		00:01:04.890000	00:01:05.550000	00:00:00.660000	AD54
Head movement		00:01:07.230000	00:01:09.150000	00:00:01.920000	AD52
Head movement		00:01:09.150000	00:01:11.280000	00:00:02.130000	AD57
Head movement		00:01:12.550000	00:01:14.350000	00:00:01.800000	AD54
Head movement		00:01:17.900000	00:01:20.930000	00:00:03.030000	AD51
Head movement		00:01:21.130000	00:01:21.880000	00:00:00.750000	AD53
Head movement		00:01:22.090000	00:01:22.738000	00:00:00.648000	AD51
Head movement 2		00:00:20.930000	00:00:23.320000	00:00:02.390000	AD52
Head movement 2		00:00:24.410000	00:00:25.230000	00:00:00.820000	AD53
Head movement 2		00:00:25.290000	00:00:26.140000	00:00:00.850000	AD51
Head movement 2		00:00:42.860000	00:00:43.860000	00:00:01	AD51
Head movement 2		00:01:05.540000	00:01:06.380000	00:00:00.840000	AD53
Head movement 2		00:01:09.320000	00:01:12.550000	00:00:03.230000	AD52
Head movement 2		00:01:14.330000	00:01:16.260000	00:00:01.930000	AD53
Lower face		00:00:04.090000	00:00:04.900000	00:00:00.810000	AD38
Lower face		00:00:06.390000	00:00:08.350000	00:00:01.960000	AD38
Lower face		00:00:09.660000	00:00:10.490000	00:00:00.830000	AD38
Lower face		00:00:11.330000	00:00:12.750000	00:00:01.420000	AD38
Lower face		00:00:24.640000	00:00:26.120000	00:00:01.480000	AD38
Lower face		00:00:26.510000	00:00:27.630000	00:00:01.120000	AD38
Lower face		00:00:28.680000	00:00:29.650000	00:00:00.970000	AD38
Lower face		00:00:29.950000	00:00:30.900000	00:00:00.950000	AD38
Lower face		00:00:31.620000	00:00:33.340000	00:00:01.720000	AD38
Lower face		00:00:33.820000	00:00:34.810000	00:00:00.990000	AD38
Lower face		00:00:35.440000	00:00:38.240000	00:00:02.800000	AD38
Lower face		00:00:38.250000	00:00:39.030000	00:00:00.780000	AD38
Lower face		00:00:39.030000	00:00:39.640000	00:00:00.610000	AD38
Lower face		00:00:40.310000	00:00:40.950000	00:00:00.640000	AD38
Lower face		00:00:41.060000	00:00:41.730000	00:00:00.670000	AD38
Lower face		00:00:54.520000	00:00:55.020000	00:00:00.500000	AU25
Lower face		00:00:55.120000	00:00:55.320000	00:00:00.200000	AU16
Lower face		00:00:55.370000	00:00:55.550000	00:00:00.180000	AU16
Lower face		00:00:55.600000	00:00:55.840000	00:00:00.240000	AU16
Lower face		00:01:01.130000	00:01:01.830000	00:00:00.700000	AD38
Lower face		00:01:02.930000	00:01:05.209000	00:00:02.279000	AD38
Lower face		00:01:05.880000	00:01:07.060000	00:00:01.180000	AD38
Lower face		00:01:08.560000	00:01:09.490000	00:00:00.930000	AD38
Lower face		00:01:09.680000	00:01:10.570000	00:00:00.890000	AD38
Lower face		00:01:10.660000	00:01:11.930000	00:00:01.270000	AD38
Lower face		00:01:15.730000	00:01:16.790000	00:00:01.060000	AD38
Lower face		00:01:17.500000	00:01:18.700000	00:00:01.200000	AD38
Lower face		00:01:18.750000	00:01:19.510000	00:00:00.760000	AD38
Lower face		00:01:21.710000	00:01:22.070000	00:00:00.360000	AU16
Lower face 2		00:00:54.520000	00:00:55.020000	00:00:00.500000	AU10
Lower face 2		00:00:55.120000	00:00:55.320000	00:00:00.200000	AU10
Lower face 2		00:00:55.370000	00:00:55.550000	00:00:00.180000	AU25
Lower face 2		00:00:55.600000	00:00:55.840000	00:00:00.240000	AU25
Lower face 3		00:00:55.120000	00:00:55.320000	00:00:00.200000	AU25
Lower face 3		00:00:55.370000	00:00:55.550000	00:00:00.180000	AU10
Upper face		00:00:04.220000	00:00:04.660000	00:00:00.440000	AU101
Upper face		00:00:05.080000	00:00:05.920000	00:00:00.840000	AU101L
Upper face		00:00:06.340000	00:00:06.810000	00:00:00.470000	AU101
Upper face		00:00:07.220000	00:00:11.410000	00:00:04.190000	AU101
Upper face		00:00:11.800000	00:00:12.290000	00:00:00.490000	AU101
Upper face		00:00:12.680000	00:00:13.570000	00:00:00.890000	AU101
Upper face		00:00:13.870000	00:00:16.420000	00:00:02.550000	AU101
Upper face		00:00:16.710000	00:00:19.760000	00:00:03.050000	AU101
Upper face		00:00:21.570000	00:00:22.080000	00:00:00.510000	AU101L
Upper face		00:00:24.780000	00:00:25.080000	00:00:00.300000	AU101L
Upper face		00:00:25.370000	00:00:25.790000	00:00:00.420000	AD1L
Upper face		00:00:25.790000	00:00:26.270000	00:00:00.480000	AU101
Upper face		00:00:26.700000	00:00:27.750000	00:00:01.050000	AU101
Upper face		00:00:28.480000	00:00:29.500000	00:00:01.020000	AU101
Upper face		00:00:30.140000	00:00:30.720000	00:00:00.580000	AU101
Upper face		00:00:31.120000	00:00:32.780000	00:00:01.660000	AU101
Upper face		00:00:33.070000	00:00:33.520000	00:00:00.450000	AU101
Upper face		00:00:34.020000	00:00:34.250000	00:00:00.230000	AD1L
Upper face		00:00:34.250000	00:00:35.310000	00:00:01.060000	AU101
Upper face		00:00:39.560000	00:00:42.870000	00:00:03.310000	AU101R
Upper face		00:00:51.550000	00:00:52.210000	00:00:00.660000	AU101L
Upper face		00:00:54.950000	00:00:55.940000	00:00:00.990000	AU101R
Upper face		00:01:01	00:01:01.360000	00:00:00.360000	AU101L
Upper face		00:01:03.490000	00:01:04.239000	00:00:00.749000	AU101R
Upper face		00:01:04.709000	00:01:05.910000	00:00:01.201000	AU101R
Upper face		00:01:06.360000	00:01:07.030000	00:00:00.670000	AU101R
Upper face		00:01:08.510000	00:01:08.760000	00:00:00.250000	AU101L
Upper face		00:01:09.200000	00:01:09.900000	00:00:00.700000	AU101L
Upper face		00:01:10.370000	00:01:10.700000	00:00:00.330000	AU101L
Upper face		00:01:11.110000	00:01:11.660000	00:00:00.550000	AU101L
Upper face		00:01:12.220000	00:01:13.800000	00:00:01.580000	AU101L
Upper face		00:01:13.970000	00:01:14.220000	00:00:00.250000	AU101L
Upper face		00:01:14.720000	00:01:15.120000	00:00:00.400000	AU101L
Upper face		00:01:15.460000	00:01:15.910000	00:00:00.450000	AU101L
Upper face		00:01:16.330000	00:01:17.480000	00:00:01.150000	AU101
Upper face		00:01:18.030000	00:01:18.890000	00:00:00.860000	AU101
Upper face		00:01:19.350000	00:01:19.580000	00:00:00.230000	AU101
Upper face		00:01:20.070000	00:01:21.010000	00:00:00.940000	AU101R
Upper face		00:01:21.450000	00:01:22.060000	00:00:00.610000	AU101R
Media 7	Annotation date: 2019-03-22			Annotator:Alina
Tier		Begin time	End time	Duration	Code
Ears		00:00:00.270000	00:00:00.780000	00:00:00.510000	EAD104R
Ears		00:00:00.790000	00:00:05.620000	00:00:04.830000	Non-scoreable
Ears		00:00:05.780000	00:00:06.420000	00:00:00.640000	EAD101L
Ears		00:00:07	00:00:07.590000	00:00:00.590000	EAD104
Ears		00:00:08.460000	00:00:09.340000	00:00:00.880000	EAD101
Ears		00:00:09.360000	00:00:09.810000	00:00:00.450000	EAD104
Ears		00:00:10.140000	00:00:10.720000	00:00:00.580000	EAD101
Ears		00:00:11.260000	00:00:11.660000	00:00:00.400000	EAD104L
Ears		00:00:11.670000	00:00:11.870000	00:00:00.200000	EAD101L
Ears		00:00:11.940000	00:00:12.430000	00:00:00.490000	EAD104L
Ears		00:00:12.470000	00:00:12.850000	00:00:00.380000	EAD101L
Ears		00:00:13.020000	00:00:13.410000	00:00:00.390000	EAD104
Ears		00:00:13.440000	00:00:13.950000	00:00:00.510000	EAD101
Ears		00:00:14.020000	00:00:14.390000	00:00:00.370000	EAD104
Ears		00:00:19.360000	00:00:20.530000	00:00:01.170000	Non-scoreable
Ears		00:00:20.740000	00:00:21.200000	00:00:00.460000	EAD104R
Ears		00:00:21.200000	00:00:21.560000	00:00:00.360000	EAD101R
Ears		00:00:21.560000	00:00:25.360000	00:00:03.800000	Non-scoreable
Ears		00:00:29.600000	00:00:31.180000	00:00:01.580000	Non-scoreable
Head movement		00:00:00.050000	00:00:01.330000	00:00:01.280000	AD54
Head movement		00:00:01.460000	00:00:01.760000	00:00:00.300000	AD53
Head movement		00:00:01.780000	00:00:02.740000	00:00:00.960000	AD54
Head movement		00:00:02.750000	00:00:03.820000	00:00:01.070000	AD53
Head movement		00:00:03.820000	00:00:04.710000	00:00:00.890000	Non-scoreable
Head movement		00:00:10.180000	00:00:11.480000	00:00:01.300000	AD51
Head movement		00:00:11.500000	00:00:17.780000	00:00:06.280000	Non-scoreable
Head movement		00:00:18.080000	00:00:18.410000	00:00:00.330000	AD53
Head movement		00:00:18.710000	00:00:19.390000	00:00:00.680000	AD51
Head movement		00:00:19.405000	00:00:19.865000	00:00:00.460000	AD53
Head movement		00:00:19.870000	00:00:20.720000	00:00:00.850000	AD54
Head movement		00:00:21.260000	00:00:23.740000	00:00:02.480000	Non-scoreable
Head movement		00:00:24	00:00:24.270000	00:00:00.270000	AD56
Head movement		00:00:29.410000	00:00:30.400000	00:00:00.990000	AD51
Head movement		00:00:30.450000	00:00:31.170000	00:00:00.720000	Non-scoreable
Head movement		00:00:33.600000	00:00:34.530000	00:00:00.930000	AD52
Head movement 2		00:00:00.460000	00:00:01.040000	00:00:00.580000	AD52
Head movement 2		00:00:01.350000	00:00:01.750000	00:00:00.400000	AD57
Head movement 2		00:00:01.780000	00:00:01.990000	00:00:00.210000	AD58
Head movement 2		00:00:29.490000	00:00:30.140000	00:00:00.650000	AD53
Lower face		00:00:00.040000	00:00:17.030000	00:00:16.990000	Non-scoreable
Lower face		00:00:19.700000	00:00:23.550000	00:00:03.850000	Non-scoreable
Lower face		00:00:29.770000	00:00:31.810000	00:00:02.040000	Non-scoreable
Upper face		00:00:00.040000	00:00:00.870000	00:00:00.830000	AD1
Upper face		00:00:00.890000	00:00:11.710000	00:00:10.820000	Non-scoreable
Upper face		00:00:11.730000	00:00:12.470000	00:00:00.740000	AU5
Upper face		00:00:13.930000	00:00:14.270000	00:00:00.340000	Non-scoreable
Upper face		00:00:14.300000	00:00:14.670000	00:00:00.370000	AU145
Upper face		00:00:14.680000	00:00:15.890000	00:00:01.210000	AU101
Upper face		00:00:15.900000	00:00:16.380000	00:00:00.480000	AU145
Upper face		00:00:16.390000	00:00:16.690000	00:00:00.300000	AU101
Upper face		00:00:16.700000	00:00:16.980000	00:00:00.280000	AU47
Upper face		00:00:17.030000	00:00:17.820000	00:00:00.790000	AU101
Upper face		00:00:17.830000	00:00:18.140000	00:00:00.310000	AU47
Upper face		00:00:18.440000	00:00:18.810000	00:00:00.370000	AU47
Upper face		00:00:18.820000	00:00:19.240000	00:00:00.420000	AU47
Upper face		00:00:19.240000	00:00:19.570000	00:00:00.330000	AU145
Upper face		00:00:19.575000	00:00:20.375000	00:00:00.800000	AD1
Upper face		00:00:20.410000	00:00:21.130000	00:00:00.720000	AU101
Upper face		00:00:21.180000	00:00:21.430000	00:00:00.250000	AU47
Upper face		00:00:21.440000	00:00:21.870000	00:00:00.430000	AU101
Upper face		00:00:21.870000	00:00:22.250000	00:00:00.380000	AU145
Upper face		00:00:22.310000	00:00:22.720000	00:00:00.410000	AU145
Upper face		00:00:22.750000	00:00:23.650000	00:00:00.900000	AD1
Upper face		00:00:23.670000	00:00:23.890000	00:00:00.220000	AU47
Upper face		00:00:23.920000	00:00:25.180000	00:00:01.260000	AU101
Upper face		00:00:25.210000	00:00:25.580000	00:00:00.370000	AU47
Upper face		00:00:25.590000	00:00:29.410000	00:00:03.820000	AU101
Upper face		00:00:29.435000	00:00:30.005000	00:00:00.570000	AU47
Upper face		00:00:30.015000	00:00:31.705000	00:00:01.690000	Non-scoreable
Upper face		00:00:31.705000	00:00:33.265000	00:00:01.560000	AU101
Upper face		00:00:33.265000	00:00:33.705000	00:00:00.440000	AU47
Upper face		00:00:33.710000	00:00:34.130000	00:00:00.420000	AU145
Upper face		00:00:34.145000	00:00:34.425000	00:00:00.280000	AU47
Upper face 2		00:00:11.765000	00:00:12.435000	00:00:00.670000	AD1
Upper face 2		00:00:22.760000	00:00:23.620000	00:00:00.860000	AU5
Upper face 2		00:00:34.070000	00:00:34.530000	00:00:00.460000	AD1
Media 8 (Film 13)		Annotation date: 2018-11-27		Annotator: Alina
Tier		Begin Time	End Time	Duration	Code
Ears		00:00:00.010000	00:00:00.280000	00:00:00.270000	EAD101L
Ears		00:00:08.290000	00:00:08.650000	00:00:00.360000	EAD104R
Ears		00:00:21.820000	00:00:22.680000	00:00:00.860000	EAD104L
Ears		00:00:22.870000	00:00:23.560000	00:00:00.690000	EAD101L
Ears		00:00:25.290000	00:00:25.890000	00:00:00.600000	EAD104L
Ears		00:00:26.080000	00:00:27.230000	00:00:01.150000	EAD101L
Ears		00:00:27.380000	00:00:27.940000	00:00:00.560000	EAD104L
Ears		00:00:28.380000	00:00:29.060000	00:00:00.680000	EAD101L
Head movement		00:00:07.860000	00:00:08.470000	00:00:00.610000	AD51
Head movement		00:00:25.620000	00:00:28.770000	00:00:03.150000	AD51
Head movement		00:00:28.860000	00:00:30.037000	00:00:01.177000	AD52
Lower face		00:00:00.310000	00:00:26.470000	00:00:26.160000	AD38
Lower face		00:00:28.580000	00:00:29.150000	00:00:00.570000	AD38
Lower face 2		00:00:17.560000	00:00:17.870000	00:00:00.310000	AU113
Upper face		00:00:00.010000	00:00:00.850000	00:00:00.840000	AU101L
Upper face		00:00:00.980000	00:00:03	00:00:02.020000	AU101L
Upper face		00:00:03.400000	00:00:04.580000	00:00:01.180000	AU101L
Upper face		00:00:08.050000	00:00:12.010000	00:00:03.960000	AU5L
Upper face		00:00:12.430000	00:00:20.180000	00:00:07.750000	AU101L
Upper face		00:00:20.560000	00:00:25.440000	00:00:04.880000	AU101L
Upper face		00:00:25.980000	00:00:26.430000	00:00:00.450000	AU101L
Upper face		00:00:26.640000	00:00:27.020000	00:00:00.380000	AU101
Upper face		00:00:27.180000	00:00:27.540000	00:00:00.360000	AU101
Upper face		00:00:27.750000	00:00:28.030000	00:00:00.280000	AU101R
Upper face		00:00:28.330000	00:00:28.870000	00:00:00.540000	AU101R
Upper face		00:00:29.820000	00:00:30.037000	00:00:00.217000	AU101
Upper face 2		00:00:08.240000	00:00:12	00:00:03.760000	AU101L
Upper face 3		00:00:00.860000	00:00:00.990000	00:00:00.130000	AU47L
Upper face 3		00:00:03.010000	00:00:03.390000	00:00:00.380000	AU145L
Upper face 3		00:00:04.590000	00:00:04.990000	00:00:00.400000	AU145L
Upper face 3		00:00:07.580000	00:00:07.890000	00:00:00.310000	AU145L
Upper face 3		00:00:12.020000	00:00:12.310000	00:00:00.290000	AU145L
Upper face 3		00:00:20.170000	00:00:20.400000	00:00:00.230000	AU47L
Upper face 3		00:00:25.550000	00:00:25.840000	00:00:00.290000	AU145L
Upper face 3		00:00:26.440000	00:00:26.690000	00:00:00.250000	AU47
Upper face 3		00:00:26.970000	00:00:27.180000	00:00:00.210000	AU47
Upper face 3		00:00:27.530000	00:00:27.740000	00:00:00.210000	AU47R
Upper face 3		00:00:28.090000	00:00:28.330000	00:00:00.240000	AU47R
Upper face 3		00:00:28.830000	00:00:29.410000	00:00:00.580000	AU145R
Upper face 3		00:00:29.530000	00:00:29.850000	00:00:00.320000	AU145
Media 9 (Film 14)		Annotation date: 2018-11-27	Annotator: Alina
Tier		Begin Time	End Time	Duration	Code
Ears		00:00:25.740000	00:00:26.770000	00:00:01.030000	EAD101
Ears		00:00:26.770000	00:00:27.270000	00:00:00.500000	EAD104R
Ears		00:00:27.340000	00:00:27.940000	00:00:00.600000	EAD104L
Ears		00:00:29.920000	00:00:31.540000	00:00:01.620000	EAD101L
Ears		00:00:32.080000	00:00:32.430000	00:00:00.350000	EAD104L
Ears		00:00:35.110000	00:00:35.670000	00:00:00.560000	EAD104L
Ears		00:00:45.240000	00:00:45.890000	00:00:00.650000	EAD101L
Ears		00:00:47.100000	00:00:48.620000	00:00:01.520000	EAD101R
Ears		00:00:50.040000	00:00:51.180000	00:00:01.140000	EAD104R
Ears		00:00:52.520000	00:00:53.230000	00:00:00.710000	EAD104L
Ears		00:00:55.530000	00:00:56.080000	00:00:00.550000	EAD104R
Ears		00:01:00.890000	00:01:02.940000	00:00:02.050000	EAD101
Ears		00:01:03.420000	00:01:04.690000	00:00:01.270000	EAD104L
Ears		00:01:04.730000	00:01:05.310000	00:00:00.580000	EAD101L
Head movement		00:00:38.190000	00:00:39.250000	00:00:01.060000	AD52
Head movement		00:00:40.680000	00:00:41.330000	00:00:00.650000	AD53
Head movement		00:00:44.930000	00:00:45.900000	00:00:00.970000	AD51
Head movement 2		00:00:56.960000	00:00:57.760000	00:00:00.800000	AD84
Lower face		00:00:20.030000	00:00:30	00:00:09.970000	AD160
Lower face		00:00:32.420000	00:01:06.319000	00:00:33.899000	AD160
Lower face 2		00:00:23.540000	00:00:24.110000	00:00:00.570000	AU113
Lower face 2		00:00:25.960000	00:00:26.300000	00:00:00.340000	AU113
Lower face 2		00:00:26.640000	00:00:27.070000	00:00:00.430000	AU24
Lower face 2		00:00:27.300000	00:00:27.630000	00:00:00.330000	AU113
Lower face 2		00:00:28.290000	00:00:28.580000	00:00:00.290000	AU17
Lower face 2		00:00:34	00:00:34.450000	00:00:00.450000	AU113
Lower face 2		00:00:34.910000	00:00:35.840000	00:00:00.930000	AD38
Lower face 2		00:00:37.190000	00:00:37.520000	00:00:00.330000	AU18
Lower face 2		00:00:44.480000	00:00:46.220000	00:00:01.740000	AD38
Lower face 2		00:00:48.300000	00:00:49.140000	00:00:00.840000	AU113
Lower face 2		00:00:54.820000	00:00:55.380000	00:00:00.560000	AU17
Lower face 2		00:00:55.850000	00:00:56.230000	00:00:00.380000	AU17
Lower face 2		00:00:56.530000	00:00:56.770000	00:00:00.240000	AU17
Lower face 3		00:00:27.160000	00:00:27.630000	00:00:00.470000	AU24
Lower face 3		00:00:35.300000	00:00:35.700000	00:00:00.400000	AU113
Upper face		00:00:30.060000	00:00:38.380000	00:00:08.320000	AD1L
Upper face		00:00:45.150000	00:00:50.460000	00:00:05.310000	AD1L
Upper face		00:00:51.160000	00:00:56.140000	00:00:04.980000	AD1L
Upper face 2		00:00:22.860000	00:00:23.370000	00:00:00.510000	AUH13
Upper face 2		00:00:23.650000	00:00:26.650000	00:00:03	AUH13
Upper face 2		00:00:51.040000	00:00:51.330000	00:00:00.290000	Uncodable
Upper face 2		00:00:58.100000	00:00:58.720000	00:00:00.620000	AUH13
Upper face 2		00:01:05.500000	00:01:05.770000	00:00:00.270000	Uncodable
Upper face 3		00:00:34.190000	00:00:34.530000	00:00:00.340000	AU47L
Upper face 3		00:00:40.190000	00:00:40.490000	00:00:00.300000	AU47L
Upper face 3		00:00:44.890000	00:00:45.340000	00:00:00.450000	AU47L
Upper face 3		00:00:50.310000	00:00:51.340000	00:00:01.030000	AU145L
Upper face 3		00:00:56	00:00:56.370000	00:00:00.370000	AU145L
Media 12 (Film 19)		Annotation date: 2018-11-27	Annotator: Alina
Tier		Begin Time	End Time	Duration	Code
Behaviour		00:00:05.470000	00:00:07.170000	00:00:01.700000	AD81
Upper face 2		00:00:00.370000	00:00:01.050000	00:00:00.680000	AU145R
Upper face 2		00:00:02.900000	00:00:03.400000	00:00:00.500000	AU145R
Upper face 2		00:00:05.460000	00:00:05.770000	00:00:00.310000	AU47R
Upper face 2		00:00:10.800000	00:00:11.320000	00:00:00.520000	AU145R
Upper face 2		00:00:12.440000	00:00:12.810000	00:00:00.370000	AU47R
Upper face 2		00:00:19.960000	00:00:20.620000	00:00:00.660000	AU145R
Upper face 2		00:00:26.420000	00:00:26.740000	00:00:00.320000	AU47R
Upper face 2		00:00:28.390000	00:00:29.205000	00:00:00.815000	AU145R
Ears		00:00:12.750000	00:00:13.340000	00:00:00.590000	EAD104L
Ears		00:00:20.140000	00:00:20.720000	00:00:00.580000	EAD101R
Ears		00:00:23.300000	00:00:24.470000	00:00:01.170000	EAD101L
Ears		00:00:24.960000	00:00:25.910000	00:00:00.950000	EAD104
Head movement		00:00:00.360000	00:00:01.800000	00:00:01.440000	AD54
Lower face		00:00:00.080000	00:00:00.630000	00:00:00.550000	AD38R
Lower face		00:00:03.930000	00:00:04.250000	00:00:00.320000	AU10
Lower face		00:00:04.750000	00:00:05.220000	00:00:00.470000	AU17
Lower face		00:00:08.100000	00:00:08.330000	00:00:00.230000	AU17
Lower face		00:00:15.790000	00:00:16.320000	00:00:00.530000	AU18
Lower face		00:00:16.570000	00:00:16.920000	00:00:00.350000	AU17
Lower face		00:00:24.570000	00:00:25.110000	00:00:00.540000	AD38R
Lower face		00:00:28.370000	00:00:28.840000	00:00:00.470000	AU24
Lower face 2		00:00:03.930000	00:00:04.250000	00:00:00.320000	AU17
Lower face 2		00:00:24.920000	00:00:25.200000	00:00:00.280000	AU17
Upper face		00:00:23.740000	00:00:26.430000	00:00:02.690000	AU101R
Media 13 (Film 28)		Annotation date: 2018-11-26	Annotator: Alina
Tier		Begin Time	End Time	Duration	Code
Upper face 3		00:00:01.480000	00:00:02.060000	00:00:00.580000	AU145R
Upper face 3		00:00:02.550000	00:00:02.870000	00:00:00.320000	AU145R
Upper face 3		00:00:03.810000	00:00:04.250000	00:00:00.440000	AU47L
Upper face 3		00:00:11.460000	00:00:12.250000	00:00:00.790000	AU145
Upper face 3		00:00:14.420000	00:00:15.050000	00:00:00.630000	AU145R
Upper face 3		00:00:15.290000	00:00:15.670000	00:00:00.380000	AU145
Ears		00:00:02.620000	00:00:03.210000	00:00:00.590000	EAD101
Ears		00:00:03.700000	00:00:04.160000	00:00:00.460000	EAD104R
Ears		00:00:06.100000	00:00:06.940000	00:00:00.840000	EAD101R
Ears		00:00:07.210000	00:00:08.050000	00:00:00.840000	EAD104R
Ears		00:00:08.410000	00:00:08.850000	00:00:00.440000	EAD104R
Ears		00:00:11.500000	00:00:12.010000	00:00:00.510000	EAD101R
Ears		00:00:15.380000	00:00:15.890000	00:00:00.510000	EAD101
Ears		00:00:16.239000	00:00:16.840000	00:00:00.601000	EAD104R
Ears		00:00:17.040000	00:00:17.400000	00:00:00.360000	EAD101R
Ears 2		00:00:07.960000	00:00:08.440000	00:00:00.480000	EAD101R
Ears 2		00:00:11.700000	00:00:12.370000	00:00:00.670000	EAD104L
Head movement		00:00:02.620000	00:00:03.960000	00:00:01.340000	AD52
Head movement		00:00:11.380000	00:00:13.030000	00:00:01.650000	AD51
Head movement		00:00:14.450000	00:00:16.219000	00:00:01.769000	AD52
Lower face		00:00:01.830000	00:00:03.080000	00:00:01.250000	AD38R
Lower face		00:00:04.360000	00:00:05.610000	00:00:01.250000	AD38
Lower face		00:00:06.890000	00:00:07.960000	00:00:01.070000	AD38
Lower face		00:00:09.150000	00:00:09.810000	00:00:00.660000	AD38
Lower face		00:00:10.230000	00:00:11.560000	00:00:01.330000	AD38
Lower face		00:00:12.280000	00:00:13.760000	00:00:01.480000	AD38R
Lower face		00:00:15.090000	00:00:17.610000	00:00:02.520000	AUH13R
Upper face		00:00:02.800000	00:00:04.440000	00:00:01.640000	AU5R
Upper face		00:00:12.470000	00:00:14.400000	00:00:01.930000	AU101R
Upper face		00:00:16.190000	00:00:16.690000	00:00:00.500000	AU101
Upper face 2		00:00:02.880000	00:00:03.340000	00:00:00.460000	AD1R
Media 14 (Film 26)		Annotation date: 2018-11-27	Annotator: Alina
Tier		Begin Time	End Time	Duration	Code
Upper face 3		00:00:01.020000	00:00:01.270000	00:00:00.250000	AU47
Upper face 3		00:00:01.660000	00:00:02.130000	00:00:00.470000	AU47
Upper face 3		00:00:02.380000	00:00:02.700000	00:00:00.320000	AU47L
Upper face 3		00:00:08.410000	00:00:08.640000	00:00:00.230000	AU145L
Upper face 3		00:00:09.290000	00:00:09.510000	00:00:00.220000	AU145L
Upper face 3		00:00:10.680000	00:00:10.950000	00:00:00.270000	AU47
Upper face 3		00:00:13.810000	00:00:14.150000	00:00:00.340000	AU145
Upper face 3		00:00:15.250000	00:00:15.540000	00:00:00.290000	AU145
Upper face 3		00:00:19.020000	00:00:19.390000	00:00:00.370000	AU145
Upper face 3		00:00:26.100000	00:00:26.420000	00:00:00.320000	AU145
Ears		00:00:00.010000	00:00:00.380000	00:00:00.370000	EAD101L
Ears		00:00:00.390000	00:00:00.820000	00:00:00.430000	EAD104L
Ears		00:00:01.540000	00:00:01.970000	00:00:00.430000	EAD101L
Ears		00:00:08.980000	00:00:09.130000	00:00:00.150000	EAD104L
Ears		00:00:09.220000	00:00:09.410000	00:00:00.190000	EAD101L
Ears		00:00:09.560000	00:00:09.950000	00:00:00.390000	EAD104L
Ears		00:00:10.230000	00:00:10.460000	00:00:00.230000	EAD101
Ears		00:00:10.520000	00:00:11.100000	00:00:00.580000	EAD104
Ears		00:00:11.160000	00:00:11.860000	00:00:00.700000	EAD101L
Ears		00:00:13.890000	00:00:14.520000	00:00:00.630000	EAD104L
Ears		00:00:15.270000	00:00:16.270000	00:00:01	EAD101
Ears		00:00:16.290000	00:00:16.580000	00:00:00.290000	EAD104L
Ears		00:00:16.690000	00:00:16.920000	00:00:00.230000	EAD104L
Ears		00:00:17.780000	00:00:18.430000	00:00:00.650000	EAD101L
Ears		00:00:18.810000	00:00:19.220000	00:00:00.410000	EAD104
Ears		00:00:19.260000	00:00:19.470000	00:00:00.210000	EAD101L
Ears		00:00:20.310000	00:00:20.980000	00:00:00.670000	EAD104L
Ears 2		00:00:16.570000	00:00:16.690000	00:00:00.120000	EAD101L
Ears 2		00:00:16.980000	00:00:17.230000	00:00:00.250000	EAD101L
Ears 2		00:00:20.900000	00:00:21.390000	00:00:00.490000	EAD101R
Head movement		00:00:00.990000	00:00:01.420000	00:00:00.430000	AD51
Head movement		00:00:01.810000	00:00:02.990000	00:00:01.180000	AD52
Head movement		00:00:03.040000	00:00:06.170000	00:00:03.130000	AD57
Head movement		00:00:08.400000	00:00:09.650000	00:00:01.250000	AD51
Head movement		00:00:09.960000	00:00:10.640000	00:00:00.680000	AD53
Head movement		00:00:10.750000	00:00:12.550000	00:00:01.800000	AD51
Head movement		00:00:12.630000	00:00:13.760000	00:00:01.130000	AD56
Head movement		00:00:14.020000	00:00:14.400000	00:00:00.380000	AD54
Head movement		00:00:15.400000	00:00:16	00:00:00.600000	AD52
Head movement		00:00:16.050000	00:00:16.650000	00:00:00.600000	AD57
Head movement		00:00:19.960000	00:00:21.100000	00:00:01.140000	AD53
Head movement		00:00:21.200000	00:00:22.510000	00:00:01.310000	AD54
Head movement		00:00:22.780000	00:00:23.580000	00:00:00.800000	AD53
Head movement		00:00:23.900000	00:00:25.750000	00:00:01.850000	AD57
Head movement		00:00:28.400000	00:00:28.940000	00:00:00.540000	AD53
Head movement		00:00:29.530000	00:00:30.080000	00:00:00.550000	AD53
Head movement 2		00:00:09.510000	00:00:10.020000	00:00:00.510000	AD54
Head movement 2		00:00:13.710000	00:00:14.370000	00:00:00.660000	AD52
Head movement 2		00:00:14.390000	00:00:15.230000	00:00:00.840000	AD53
Head movement 2		00:00:25.740000	00:00:28.320000	00:00:02.580000	AD54
Lower face		00:00:00.270000	00:00:01.090000	00:00:00.820000	AD38L
Lower face		00:00:01.420000	00:00:02.320000	00:00:00.900000	AUH13
Lower face		00:00:10.830000	00:00:12.860000	00:00:02.030000	AD38
Lower face		00:00:12.870000	00:00:13.360000	00:00:00.490000	AUH13R
Lower face		00:00:17.190000	00:00:17.860000	00:00:00.670000	AD38
Lower face		00:00:18.270000	00:00:18.990000	00:00:00.720000	AD38
Lower face		00:00:19.140000	00:00:19.670000	00:00:00.530000	AD38
Lower face		00:00:19.870000	00:00:20.400000	00:00:00.530000	AD38
Lower face		00:00:24.680000	00:00:25.700000	00:00:01.020000	AD38
Upper face		00:00:00.020000	00:00:01.010000	00:00:00.990000	AU101
Upper face		00:00:01.280000	00:00:01.670000	00:00:00.390000	AU101
Upper face		00:00:02.140000	00:00:02.380000	00:00:00.240000	AU101L
Upper face		00:00:02.700000	00:00:08.410000	00:00:05.710000	AU101L
Upper face		00:00:08.610000	00:00:08.790000	00:00:00.180000	AD1L
Upper face		00:00:09.510000	00:00:10.680000	00:00:01.170000	AU101L
Upper face		00:00:10.950000	00:00:13.810000	00:00:02.860000	AU101R
Upper face		00:00:14.160000	00:00:15.250000	00:00:01.090000	AU101
Upper face		00:00:15.540000	00:00:19.020000	00:00:03.480000	AU101
Upper face		00:00:19.400000	00:00:21.410000	00:00:02.010000	AU101
Upper face		00:00:23.250000	00:00:26.100000	00:00:02.850000	AU101
Upper face		00:00:26.420000	00:00:30.080000	00:00:03.660000	AU101L
Upper face 2		00:00:08.720000	00:00:09.280000	00:00:00.560000	AU101L
Media 15	Annotation date: 2019-03-22			Annotator: Alina
Tier		Begin time	End time	Duration	Code
Ears		00:00:06.880000	00:00:07.540000	00:00:00.660000	EAD104
Ears		00:00:07.660000	00:00:08	00:00:00.340000	EAD101R
Ears		00:00:08.770000	00:00:09.270000	00:00:00.500000	EAD101L
Ears		00:00:09.480000	00:00:10.030000	00:00:00.550000	EAD104
Ears		00:00:11.980000	00:00:12.200000	00:00:00.220000	EAD101L
Ears		00:00:12.440000	00:00:12.820000	00:00:00.380000	EAD101R
Ears		00:00:15.080000	00:00:15.380000	00:00:00.300000	EAD104
Ears		00:00:15.510000	00:00:15.880000	00:00:00.370000	EAD101L
Ears		00:00:25.100000	00:00:25.570000	00:00:00.470000	EAD104L
Ears		00:00:29.660000	00:00:30.250000	00:00:00.590000	EAD101L
Ears		00:00:30.660000	00:00:31.160000	00:00:00.500000	EAD104L
Ears		00:00:31.270000	00:00:31.830000	00:00:00.560000	EAD101L
Ears		00:00:31.905000	00:00:32.745000	00:00:00.840000	EAD104L
Ears		00:00:32.925000	00:00:33.495000	00:00:00.570000	EAD101L
Ears		00:00:33.760000	00:00:33.970000	00:00:00.210000	EAD101R
Head movement		00:00:00.450000	00:00:01.320000	00:00:00.870000	AD51
Head movement		00:00:02.580000	00:00:03.800000	00:00:01.220000	AD52
Head movement		00:00:04.700000	00:00:05.390000	00:00:00.690000	AD52
Head movement		00:00:07.210000	00:00:08.360000	00:00:01.150000	AD51
Head movement		00:00:08.790000	00:00:09.550000	00:00:00.760000	AD52
Head movement		00:00:09.710000	00:00:10.910000	00:00:01.200000	AD52
Head movement		00:00:14.900000	00:00:16.010000	00:00:01.110000	AD52
Head movement		00:00:25.350000	00:00:27.440000	00:00:02.090000	AD51
Lower face		00:00:24.530000	00:00:28.400000	00:00:03.870000	AD38
Lower face		00:00:29.920000	00:00:30.660000	00:00:00.740000	AD38
Lower face		00:00:30.810000	00:00:32.930000	00:00:02.120000	AD38
Upper face		00:00:00.190000	00:00:03.010000	00:00:02.820000	AU5
Upper face		00:00:03.030000	00:00:07.090000	00:00:04.060000	AU101
Upper face		00:00:07.110000	00:00:08.650000	00:00:01.540000	AU5
Upper face		00:00:08.920000	00:00:09.670000	00:00:00.750000	AU101
Upper face		00:00:09.775000	00:00:10.195000	00:00:00.420000	AU145
Upper face		00:00:10.200000	00:00:12.510000	00:00:02.310000	AU101
Upper face		00:00:12.510000	00:00:12.790000	00:00:00.280000	AU47
Upper face		00:00:12.790000	00:00:15.050000	00:00:02.260000	AU5
Upper face		00:00:15.085000	00:00:15.535000	00:00:00.450000	AU145
Upper face		00:00:15.545000	00:00:15.965000	00:00:00.420000	AU145
Upper face		00:00:15.975000	00:00:17.580000	00:00:01.605000	AU101
Upper face		00:00:17.580000	00:00:17.940000	00:00:00.360000	AU47
Upper face		00:00:17.955000	00:00:23.355000	00:00:05.400000	AU101
Upper face		00:00:23.360000	00:00:23.690000	00:00:00.330000	AU145
Upper face		00:00:23.690000	00:00:25.570000	00:00:01.880000	AU101
Upper face		00:00:25.585000	00:00:29.505000	00:00:03.920000	AU5
Upper face		00:00:29.520000	00:00:29.790000	00:00:00.270000	AU145
Upper face		00:00:29.800000	00:00:30.220000	00:00:00.420000	AU101
Upper face		00:00:30.220000	00:00:32.530000	00:00:02.310000	AU5
Upper face		00:00:32.545000	00:00:32.935000	00:00:00.390000	AU47
Upper face		00:00:32.945000	00:00:33.255000	00:00:00.310000	AU145
Upper face		00:00:33.265000	00:00:33.820000	00:00:00.555000	AU101
Upper face		00:00:33.820000	00:00:34.490000	00:00:00.670000	AU5
Upper face 2		00:00:00.400000	00:00:02.850000	00:00:02.450000	AD1
Upper face 2		00:00:02.980000	00:00:07.030000	00:00:04.050000	AU5
Upper face 2		00:00:07.110000	00:00:08.910000	00:00:01.800000	AD1
Upper face 2		00:00:08.925000	00:00:09.765000	00:00:00.840000	AU5
Upper face 2		00:00:12.815000	00:00:15.085000	00:00:02.270000	AD1
Upper face 2		00:00:17.980000	00:00:19.060000	00:00:01.080000	AD1
Upper face 2		00:00:23.685000	00:00:25.245000	00:00:01.560000	AD1
Upper face 2		00:00:25.780000	00:00:26.350000	00:00:00.570000	AD1
Upper face 2		00:00:27	00:00:29.470000	00:00:02.470000	AD1
Upper face 2		00:00:30.230000	00:00:32.530000	00:00:02.300000	AD1
Upper face 2		00:00:33.810000	00:00:34.480000	00:00:00.670000	AD1
Media 17 (Film 16)		Annotation date: 2018-11-27	Annotator: Alina
Tier		Begin Time	End Time	Duration	Code
Behaviour		00:00:16.890000	00:00:18.760000	00:00:01.870000	AD85
Ears		00:00:10.280000	00:00:12.200000	00:00:01.920000	EAD104
Ears		00:00:19.580000	00:00:20.420000	00:00:00.840000	EAD101
Head movement		00:00:16.040000	00:00:17.030000	00:00:00.990000	AD53
Head movement		00:00:19.200000	00:00:19.790000	00:00:00.590000	AD54
Lower face		00:00:01.560000	00:00:01.840000	00:00:00.280000	AU17
Lower face		00:00:04.130000	00:00:04.690000	00:00:00.560000	AD38
Lower face		00:00:08.570000	00:00:09.150000	00:00:00.580000	AU18
Lower face		00:00:09.280000	00:00:09.600000	00:00:00.320000	AUH13
Lower face		00:00:10	00:00:10.570000	00:00:00.570000	AD38
Lower face		00:00:13.040000	00:00:13.720000	00:00:00.680000	AD38
Lower face		00:00:14.410000	00:00:14.740000	00:00:00.330000	AD38
Lower face		00:00:15.360000	00:00:16.020000	00:00:00.660000	AD38
Lower face		00:00:16.450000	00:00:16.750000	00:00:00.300000	AD38
Lower face		00:00:16.910000	00:00:17.070000	00:00:00.160000	AUH13
Lower face		00:00:18.590000	00:00:19.180000	00:00:00.590000	AU12
Lower face		00:00:23.740000	00:00:24.400000	00:00:00.660000	AD38
Lower face		00:00:25.520000	00:00:26.190000	00:00:00.670000	AU17
Lower face		00:00:26.390000	00:00:26.820000	00:00:00.430000	AD38
Upper face		00:00:02.029000	00:00:02.910000	00:00:00.881000	AU101L
Upper face		00:00:05.050000	00:00:06.110000	00:00:01.060000	AU101L
Upper face		00:00:19.290000	00:00:27.520000	00:00:08.230000	AD1L
Upper face 2		00:00:19.760000	00:00:22.890000	00:00:03.130000	AU101L
Upper face 2		00:00:24.100000	00:00:26.910000	00:00:02.810000	AU101L
Upper face 2		00:00:27.230000	00:00:27.520000	00:00:00.290000	AU101L
Upper face 3		00:00:01.270000	00:00:01.680000	00:00:00.410000	AU47L
Upper face 3		00:00:06.110000	00:00:06.510000	00:00:00.400000	AU145L
Upper face 3		00:00:12.730000	00:00:13.650000	00:00:00.920000	AU47L
Upper face 3		00:00:15.530000	00:00:16.219000	00:00:00.689000	AU145L
Upper face 3		00:00:18.410000	00:00:19.570000	00:00:01.160000	AU145L
Upper face 3		00:00:23.840000	00:00:24.110000	00:00:00.270000	AU145L
Upper face 3		00:00:26.910000	00:00:27.230000	00:00:00.320000	AU145L
Media 18 (Film 15)		Annotation date: 2018-11-27	Annotator: Alina
Tier		Begin Time	End Time	Duration	Code
Behaviour		00:00:08.950000	00:00:10.140000	00:00:01.190000	AD85
Behaviour		00:00:15.470000	00:00:18.970000	00:00:03.500000	AD81
Behaviour 2		00:00:09.860000	00:00:12.700000	00:00:02.840000	AD76
Ears		00:00:02.740000	00:00:03.620000	00:00:00.880000	EAD104L
Ears		00:00:03.620000	00:00:04.050000	00:00:00.430000	EAD101L
Ears		00:00:19.230000	00:00:19.830000	00:00:00.600000	EAD104L
Ears		00:00:19.920000	00:00:20.580000	00:00:00.660000	EAD101L
Ears		00:00:21.570000	00:00:22.260000	00:00:00.690000	EAD104R
Ears		00:00:22.400000	00:00:22.840000	00:00:00.440000	EAD101R
Head movement		00:00:00.060000	00:00:00.580000	00:00:00.520000	AD54
Head movement		00:00:00.580000	00:00:01.710000	00:00:01.130000	AD53
Head movement		00:00:01.720000	00:00:02.160000	00:00:00.440000	AD54
Head movement		00:00:03.760000	00:00:04.580000	00:00:00.820000	AD52
Head movement		00:00:04.680000	00:00:05.250000	00:00:00.570000	AD54
Head movement		00:00:05.490000	00:00:05.940000	00:00:00.450000	AD51
Head movement		00:00:05.940000	00:00:06.840000	00:00:00.900000	AD57
Head movement		00:00:06.870000	00:00:07.410000	00:00:00.540000	AD58
Head movement		00:00:08.200000	00:00:08.700000	00:00:00.500000	AD54
Head movement		00:00:10.160000	00:00:11.400000	00:00:01.240000	AD54
Head movement		00:00:11.700000	00:00:12.380000	00:00:00.680000	AD57
Head movement		00:00:12.770000	00:00:13.400000	00:00:00.630000	AD51
Head movement		00:00:13.410000	00:00:13.860000	00:00:00.450000	AD56
Head movement		00:00:13.870000	00:00:14.880000	00:00:01.010000	AD57
Head movement		00:00:14.890000	00:00:15.540000	00:00:00.650000	AD54
Head movement		00:00:19.690000	00:00:21.600000	00:00:01.910000	AD51
Head movement		00:00:24.490000	00:00:25.180000	00:00:00.690000	AD52
Head movement		00:00:26.870000	00:00:27.390000	00:00:00.520000	AD53
Head movement		00:00:27.590000	00:00:28.140000	00:00:00.550000	AD53
Head movement		00:00:28.380000	00:00:28.880000	00:00:00.500000	AD52
Head movement		00:00:29.120000	00:00:29.460000	00:00:00.340000	AD58
Head movement 2		00:00:05.940000	00:00:06.840000	00:00:00.900000	AD53
Head movement 2		00:00:07.320000	00:00:07.760000	00:00:00.440000	AD53
Head movement 2		00:00:11.300000	00:00:11.690000	00:00:00.390000	AD52
Head movement 2		00:00:11.700000	00:00:12.380000	00:00:00.680000	AD53
Head movement 2		00:00:13.870000	00:00:14.880000	00:00:01.010000	AD53
Head movement 3		00:00:12.370000	00:00:12.770000	00:00:00.400000	AD54
Lower face		00:00:00.520000	00:00:01.320000	00:00:00.800000	AD38
Lower face		00:00:01.600000	00:00:01.970000	00:00:00.370000	AU10
Lower face		00:00:08.920000	00:00:09.420000	00:00:00.500000	AU26
Lower face		00:00:09.810000	00:00:11.180000	00:00:01.370000	AD38
Lower face		00:00:12.700000	00:00:14.050000	00:00:01.350000	AD30
Lower face		00:00:14.160000	00:00:15.150000	00:00:00.990000	AU26
Lower face		00:00:16.430000	00:00:17.940000	00:00:01.510000	AD38
Lower face		00:00:19	00:00:21.620000	00:00:02.620000	AD38
Lower face		00:00:22.250000	00:00:26.890000	00:00:04.640000	AD38
Lower face 2		00:00:08.920000	00:00:09.420000	00:00:00.500000	AU25
Lower face 2		00:00:14.160000	00:00:15.150000	00:00:00.990000	AU25
Lower face 3		00:00:14.170000	00:00:15.350000	00:00:01.180000	AD30
Lower face 4		00:00:14.970000	00:00:16.500000	00:00:01.530000	AD38L
Upper face		00:00:05.160000	00:00:05.320000	00:00:00.160000	AD1L
Upper face		00:00:05.930000	00:00:06.940000	00:00:01.010000	AU5
Upper face		00:00:08.790000	00:00:09.460000	00:00:00.670000	AD1
Upper face		00:00:09.830000	00:00:10.410000	00:00:00.580000	AU5
Upper face		00:00:10.710000	00:00:11.280000	00:00:00.570000	AD1
Upper face		00:00:12.650000	00:00:13.460000	00:00:00.810000	AU5
Upper face		00:00:13.830000	00:00:15.320000	00:00:01.490000	AU5
Upper face		00:00:20.430000	00:00:21.980000	00:00:01.550000	AU101R
Upper face 2		00:00:05.930000	00:00:06.940000	00:00:01.010000	AD1
Upper face 2		00:00:09.830000	00:00:10.410000	00:00:00.580000	AD1
Upper face 2		00:00:12.650000	00:00:13.460000	00:00:00.810000	AD1
Upper face 2		00:00:13.830000	00:00:15.320000	00:00:01.490000	AD1
Upper face 3		00:00:03.360000	00:00:03.860000	00:00:00.500000	AU145
Upper face 3		00:00:04.160000	00:00:04.410000	00:00:00.250000	AU47
Upper face 3		00:00:04.980000	00:00:05.360000	00:00:00.380000	AU47
Upper face 3		00:00:07.790000	00:00:08.140000	00:00:00.350000	AU145
Upper face 3		00:00:11.255000	00:00:11.585000	00:00:00.330000	AU145
Upper face 3		00:00:11.590000	00:00:12.030000	00:00:00.440000	AU143
Upper face 3		00:00:12.310000	00:00:12.670000	00:00:00.360000	AU145
Upper face 3		00:00:13.500000	00:00:13.910000	00:00:00.410000	AU145
Upper face 3		00:00:16.400000	00:00:16.730000	00:00:00.330000	AU145
Upper face 3		00:00:17.300000	00:00:17.610000	00:00:00.310000	AU47
Upper face 3		00:00:18.300000	00:00:18.710000	00:00:00.410000	AU47
Upper face 3		00:00:19.600000	00:00:20.130000	00:00:00.530000	AU145
Upper face 3		00:00:20.220000	00:00:20.520000	00:00:00.300000	AU47
Upper face 3		00:00:21.980000	00:00:22.460000	00:00:00.480000	AU145
Upper face 3		00:00:29.120000	00:00:29.670000	00:00:00.550000	AU145
Media 19 (Film 21)		Annotation date: 2018-11-27	Annotator: Alina
Tier		Begin Time	End Time	Duration	Code
Upper face 2		00:00:01.860000	00:00:02.230000	00:00:00.370000	AU47
Upper face 2		00:00:08.250000	00:00:08.520000	00:00:00.270000	AU47
Upper face 2		00:00:08.600000	00:00:08.910000	00:00:00.310000	AU145
Upper face 2		00:00:10.730000	00:00:11.180000	00:00:00.450000	AU145
Upper face 2		00:00:12.240000	00:00:12.550000	00:00:00.310000	AU47L
Upper face 2		00:00:13.050000	00:00:13.420000	00:00:00.370000	AU47
Upper face 2		00:00:14.610000	00:00:14.900000	00:00:00.290000	AU47
Upper face 2		00:00:18.610000	00:00:18.820000	00:00:00.210000	AU145
Upper face 2		00:00:22.380000	00:00:22.840000	00:00:00.460000	AU145
Upper face 2		00:00:23.930000	00:00:24.180000	00:00:00.250000	AU47
Ears		00:00:00.250000	00:00:00.810000	00:00:00.560000	EAD104L
Ears		00:00:01.610000	00:00:02.170000	00:00:00.560000	EAD104R
Ears		00:00:03.470000	00:00:04.010000	00:00:00.540000	EAD104
Ears		00:00:04.530000	00:00:05	00:00:00.470000	EAD104L
Ears		00:00:05.590000	00:00:05.880000	00:00:00.290000	EAD104L
Ears		00:00:07	00:00:07.460000	00:00:00.460000	EAD101L
Ears		00:00:07.570000	00:00:08.250000	00:00:00.680000	EAD104L
Ears		00:00:09.100000	00:00:09.630000	00:00:00.530000	EAD104
Ears		00:00:09.660000	00:00:10.250000	00:00:00.590000	EAD101R
Ears		00:00:11.140000	00:00:11.500000	00:00:00.360000	EAD104R
Ears		00:00:11.530000	00:00:11.840000	00:00:00.310000	EAD101
Ears		00:00:11.860000	00:00:12.290000	00:00:00.430000	EAD104
Ears		00:00:12.440000	00:00:13.020000	00:00:00.580000	EAD101
Ears		00:00:14.430000	00:00:15.020000	00:00:00.590000	EAD104
Ears		00:00:15.110000	00:00:15.710000	00:00:00.600000	EAD101L
Ears		00:00:15.840000	00:00:16.230000	00:00:00.390000	EAD104L
Ears		00:00:16.640000	00:00:17.200000	00:00:00.560000	EAD101L
Ears		00:00:17.510000	00:00:18.290000	00:00:00.780000	EAD101R
Ears		00:00:24.090000	00:00:24.520000	00:00:00.430000	EAD104L
Ears		00:00:25.480000	00:00:26.260000	00:00:00.780000	EAD104
Ears		00:00:27.080000	00:00:27.710000	00:00:00.630000	EAD101L
Ears		00:00:28.040000	00:00:28.700000	00:00:00.660000	EAD104L
Ears		00:00:29.660000	00:00:30.080000	00:00:00.420000	EAD101
Ears 2		00:00:01.610000	00:00:02.170000	00:00:00.560000	EAD101L
Ears 2		00:00:03.980000	00:00:04.280000	00:00:00.300000	EAD101
Ears 2		00:00:04.980000	00:00:05.580000	00:00:00.600000	EAD101L
Ears 2		00:00:24.430000	00:00:24.940000	00:00:00.510000	EAD101L
Ears 3		00:00:02.100000	00:00:02.560000	00:00:00.460000	EAD101R
Head movement		00:00:10.900000	00:00:11.700000	00:00:00.800000	AD54
Head movement		00:00:12.340000	00:00:13.380000	00:00:01.040000	AD53
Head movement		00:00:14.540000	00:00:16.090000	00:00:01.550000	AD51
Head movement		00:00:16.410000	00:00:17.940000	00:00:01.530000	AD52
Head movement		00:00:22.370000	00:00:23.160000	00:00:00.790000	AD52
Head movement 2		00:00:11.450000	00:00:12.010000	00:00:00.560000	AD57
Head movement 2		00:00:22.980000	00:00:23.730000	00:00:00.750000	AD57
Lower face		00:00:00.220000	00:00:00.850000	00:00:00.630000	AD38
Lower face		00:00:01.180000	00:00:03.110000	00:00:01.930000	AD38
Lower face		00:00:03.190000	00:00:04.170000	00:00:00.980000	AD38
Lower face		00:00:04.300000	00:00:05.780000	00:00:01.480000	AD38
Lower face		00:00:05.880000	00:00:06.620000	00:00:00.740000	AD38
Lower face		00:00:06.930000	00:00:07.840000	00:00:00.910000	AD38
Lower face		00:00:08.750000	00:00:10.180000	00:00:01.430000	AD38
Lower face		00:00:12.880000	00:00:14.680000	00:00:01.800000	AD38
Lower face		00:00:17.510000	00:00:18.910000	00:00:01.400000	AD38
Lower face		00:00:20.180000	00:00:20.980000	00:00:00.800000	AD38
Lower face		00:00:22.260000	00:00:23.920000	00:00:01.660000	AD38
Lower face		00:00:25.670000	00:00:27.610000	00:00:01.940000	AD38
Lower face		00:00:28.020000	00:00:30.080000	00:00:02.060000	AD38
Lower face 2		00:00:23.670000	00:00:24.280000	00:00:00.610000	AUH13L
Lower face 3		00:00:23.910000	00:00:25.660000	00:00:01.750000	AD38
Upper face		00:00:00.060000	00:00:08.350000	00:00:08.290000	AU101L
Upper face		00:00:08.830000	00:00:10.790000	00:00:01.960000	AU101L
Upper face		00:00:11.600000	00:00:12.240000	00:00:00.640000	AU101L
Upper face		00:00:17.630000	00:00:18.610000	00:00:00.980000	AU101L
Upper face		00:00:19.020000	00:00:22.380000	00:00:03.360000	AU101L
Upper face		00:00:22.840000	00:00:23.850000	00:00:01.010000	AU101L
Upper face		00:00:24.180000	00:00:30.080000	00:00:05.900000	AU101L
Media 20 (Film 18)		Annotation date: 2018-11-27	Annotator: Alina
Tier		Begin Time	End Time	Duration	Code
Behaviour		00:00:07.380000	00:00:20.570000	00:00:13.190000	AD81
Behaviour		00:00:25.260000	00:00:27.490000	00:00:02.230000	AD81
Behaviour		00:00:29.370000	00:00:30.037000	00:00:00.667000	AD81
Upper face 2		00:00:00.330000	00:00:00.580000	00:00:00.250000	AU145L
Upper face 2		00:00:03.400000	00:00:03.670000	00:00:00.270000	AU145L
Upper face 2		00:00:05.850000	00:00:06.200000	00:00:00.350000	AU145L
Upper face 2		00:00:08.850000	00:00:09.160000	00:00:00.310000	AU145L
Upper face 2		00:00:10.750000	00:00:11.040000	00:00:00.290000	AU47L
Upper face 2		00:00:11.720000	00:00:12.070000	00:00:00.350000	AU145L
Upper face 2		00:00:13.550000	00:00:13.850000	00:00:00.300000	AU145L
Upper face 2		00:00:14.390000	00:00:14.610000	00:00:00.220000	AU145L
Upper face 2		00:00:17.270000	00:00:17.570000	00:00:00.300000	AU145L
Upper face 2		00:00:18.240000	00:00:18.530000	00:00:00.290000	AU145L
Upper face 2		00:00:19.040000	00:00:19.330000	00:00:00.290000	AU47L
Upper face 2		00:00:19.820000	00:00:20.150000	00:00:00.330000	AU145L
Upper face 2		00:00:20.830000	00:00:21.210000	00:00:00.380000	AU47L
Upper face 2		00:00:21.560000	00:00:21.800000	00:00:00.240000	AU47L
Upper face 2		00:00:23.050000	00:00:23.450000	00:00:00.400000	AU47L
Upper face 2		00:00:23.810000	00:00:24.130000	00:00:00.320000	AU145L
Upper face 2		00:00:26.040000	00:00:26.370000	00:00:00.330000	AU145L
Upper face 2		00:00:26.610000	00:00:27.040000	00:00:00.430000	AU145L
Upper face 2		00:00:27.670000	00:00:27.940000	00:00:00.270000	AU145L
Ears		00:00:00.350000	00:00:00.740000	00:00:00.390000	EAD104R
Ears		00:00:01.320000	00:00:01.760000	00:00:00.440000	EAD101R
Ears		00:00:01.760000	00:00:02.130000	00:00:00.370000	EAD104
Ears		00:00:03.590000	00:00:04.100000	00:00:00.510000	EAD101R
Ears		00:00:04.680000	00:00:05.370000	00:00:00.690000	EAD101
Ears		00:00:05.410000	00:00:05.910000	00:00:00.500000	EAD104L
Ears		00:00:06.050000	00:00:06.500000	00:00:00.450000	EAD101L
Ears		00:00:06.940000	00:00:07.240000	00:00:00.300000	EAD104R
Ears		00:00:07.970000	00:00:08.230000	00:00:00.260000	EAD101
Ears		00:00:13.100000	00:00:13.320000	00:00:00.220000	EAD104L
Ears		00:00:13.320000	00:00:13.770000	00:00:00.450000	EAD101L
Ears		00:00:18.170000	00:00:18.390000	00:00:00.220000	EAD104L
Ears		00:00:18.400000	00:00:18.910000	00:00:00.510000	EAD101L
Ears		00:00:19.440000	00:00:19.730000	00:00:00.290000	EAD104L
Ears		00:00:19.880000	00:00:20.190000	00:00:00.310000	EAD101L
Ears		00:00:21.850000	00:00:22.330000	00:00:00.480000	EAD104L
Ears		00:00:24.180000	00:00:24.670000	00:00:00.490000	EAD104
Ears		00:00:24.760000	00:00:25.080000	00:00:00.320000	EAD101
Ears		00:00:25.730000	00:00:26.180000	00:00:00.450000	EAD104L
Ears		00:00:28.830000	00:00:29.250000	00:00:00.420000	EAD101
Ears 2		00:00:24.980000	00:00:25.330000	00:00:00.350000	EAD104L
Head movements		00:00:01.540000	00:00:03.220000	00:00:01.680000	AD54
Head movements		00:00:04.610000	00:00:05.440000	00:00:00.830000	AD53
Head movements		00:00:11.810000	00:00:12.780000	00:00:00.970000	AD52
Head movements		00:00:15.730000	00:00:16.960000	00:00:01.230000	AD57
Head movements		00:00:18.030000	00:00:19.340000	00:00:01.310000	AD51
Head movements		00:00:19.540000	00:00:22.710000	00:00:03.170000	AD54
Head movements		00:00:26.220000	00:00:27.970000	00:00:01.750000	AD56
Head movements		00:00:28.060000	00:00:29.970000	00:00:01.910000	AD53
Head movement 2		00:00:03.080000	00:00:03.470000	00:00:00.390000	AD57
Head movement 2		00:00:15.730000	00:00:16.960000	00:00:01.230000	AD53
Head movement 2		00:00:19.560000	00:00:20.380000	00:00:00.820000	AD57
Head movement 2		00:00:26.220000	00:00:27.970000	00:00:01.750000	AD57
Lower face		00:00:00	00:00:00.470000	00:00:00.470000	AD38L
Lower face		00:00:02.310000	00:00:02.990000	00:00:00.680000	AD38L
Lower face		00:00:03.410000	00:00:05.080000	00:00:01.670000	AUH13L
Lower face		00:00:06.600000	00:00:14.100000	00:00:07.500000	AD38L
Lower face		00:00:20.890000	00:00:27.300000	00:00:06.410000	AD38
Lower face		00:00:27.800000	00:00:30.037000	00:00:02.237000	AD38L
Lower face 2		00:00:00.430000	00:00:02.060000	00:00:01.630000	AD38L
Lower face 2		00:00:05.040000	00:00:06.600000	00:00:01.560000	AD38L
Lower face 2		00:00:07.010000	00:00:12.560000	00:00:05.550000	AUH13L
Lower face 2		00:00:22.740000	00:00:23.330000	00:00:00.590000	AU26
Lower face 2		00:00:23.550000	00:00:25.050000	00:00:01.500000	AU26
Lower face 2		00:00:27.810000	00:00:29.290000	00:00:01.480000	AD29
Lower face 3		00:00:22.740000	00:00:23.330000	00:00:00.590000	AU25
Lower face 3		00:00:23.550000	00:00:25.050000	00:00:01.500000	AU25
Lower face 4		00:00:24.430000	00:00:25.150000	00:00:00.720000	AD30
Upper face		00:00:00.580000	00:00:03.400000	00:00:02.820000	AU101L
Upper face		00:00:03.740000	00:00:05.860000	00:00:02.120000	AU101L
Upper face		00:00:06.340000	00:00:08.830000	00:00:02.490000	AU101L
Upper face		00:00:09.290000	00:00:10.760000	00:00:01.470000	AU101L
Upper face		00:00:11.050000	00:00:11.710000	00:00:00.660000	AU101L
Upper face		00:00:12.080000	00:00:13.580000	00:00:01.500000	AU101L
Upper face		00:00:13.860000	00:00:14.390000	00:00:00.530000	AU101L
Upper face		00:00:14.620000	00:00:17.280000	00:00:02.660000	AU101L
Upper face		00:00:18.560000	00:00:19.040000	00:00:00.480000	AU101L
Upper face		00:00:19.330000	00:00:19.820000	00:00:00.490000	AU101L
Upper face		00:00:20.150000	00:00:20.830000	00:00:00.680000	AU101L
Upper face		00:00:21.220000	00:00:21.550000	00:00:00.330000	AU101L
Upper face		00:00:21.790000	00:00:23.050000	00:00:01.260000	AU101L
Upper face		00:00:23.300000	00:00:23.780000	00:00:00.480000	AU101L
Upper face		00:00:24.140000	00:00:26.030000	00:00:01.890000	AU101L
Upper face		00:00:27.960000	00:00:30.037000	00:00:02.077000	AU101L
Media 21	Annotation date: 2019-03-22			Annotator: Alina
Tier		Begin time	End time	Duration	Code
Ears		00:00:05.300000	00:00:06.450000	00:00:01.150000	EAD101L
Ears		00:00:06.980000	00:00:07.790000	00:00:00.810000	EAD101R
Ears		00:00:10.030000	00:00:10.500000	00:00:00.470000	EAD104R
Ears		00:00:10.510000	00:00:10.800000	00:00:00.290000	EAD101R
Ears		00:00:11.270000	00:00:11.790000	00:00:00.520000	EAD104R
Ears		00:00:11.840000	00:00:12.160000	00:00:00.320000	EAD101R
Ears		00:00:12.160000	00:00:12.600000	00:00:00.440000	EAD104R
Ears		00:00:12.700000	00:00:13.200000	00:00:00.500000	EAD101R
Ears		00:00:19.870000	00:00:20.530000	00:00:00.660000	EAD104R
Ears		00:00:23.660000	00:00:24.870000	00:00:01.210000	EAD101R
Ears		00:00:28.610000	00:00:29.770000	00:00:01.160000	EAD104R
Ears		00:00:31.435000	00:00:31.895000	00:00:00.460000	EAD101R
Ears		00:00:32.655000	00:00:33.275000	00:00:00.620000	EAD104R
Head movement		00:00:14.400000	00:00:16.890000	00:00:02.490000	AD51
Head movement		00:00:18.210000	00:00:19.200000	00:00:00.990000	AD52
Head movement		00:00:29.330000	00:00:30.630000	00:00:01.300000	AD52
Head movement		00:00:30.890000	00:00:32.380000	00:00:01.490000	AD51
Lower face		00:00:01.360000	00:00:01.770000	00:00:00.410000	AU10
Lower face		00:00:03.030000	00:00:03.470000	00:00:00.440000	AU17
Lower face		00:00:08.260000	00:00:08.670000	00:00:00.410000	AU17
Lower face		00:00:29.760000	00:00:31.930000	00:00:02.170000	Non-scoreable
Upper face		00:00:00.100000	00:00:03.800000	00:00:03.700000	AU101
Upper face		00:00:03.810000	00:00:04.380000	00:00:00.570000	AU145
Upper face		00:00:04.380000	00:00:04.930000	00:00:00.550000	AU145
Upper face		00:00:04.930000	00:00:05.180000	00:00:00.250000	AU101
Upper face		00:00:05.180000	00:00:05.550000	00:00:00.370000	AU145
Upper face		00:00:05.560000	00:00:06.550000	00:00:00.990000	AU101
Upper face		00:00:06.550000	00:00:06.990000	00:00:00.440000	AU145
Upper face		00:00:07	00:00:07.340000	00:00:00.340000	AU47
Upper face		00:00:07.350000	00:00:07.820000	00:00:00.470000	AU47
Upper face		00:00:07.820000	00:00:12.480000	00:00:04.660000	AU101
Upper face		00:00:12.480000	00:00:12.790000	00:00:00.310000	AU47
Upper face		00:00:12.790000	00:00:14.020000	00:00:01.230000	AU101
Upper face		00:00:14.020000	00:00:14.320000	00:00:00.300000	AU47
Upper face		00:00:14.330000	00:00:17.770000	00:00:03.440000	AU5
Upper face		00:00:17.800000	00:00:18.370000	00:00:00.570000	AU145
Upper face		00:00:18.380000	00:00:22.940000	00:00:04.560000	AU101
Upper face		00:00:22.940000	00:00:23.430000	00:00:00.490000	AU47
Upper face		00:00:23.440000	00:00:29.140000	00:00:05.700000	AU101
Upper face		00:00:29.170000	00:00:29.675000	00:00:00.505000	AU145
Upper face		00:00:29.675000	00:00:30.585000	00:00:00.910000	AU101
Upper face		00:00:30.590000	00:00:30.835000	00:00:00.245000	AU47
Upper face		00:00:30.835000	00:00:34.345000	00:00:03.510000	AU101
Upper face 2		00:00:14.315000	00:00:17.795000	00:00:03.480000	AD1
Upper face 2		00:00:29.635000	00:00:30.385000	00:00:00.750000	AD1
Media 23 (Film 24)		Annotation date: 2018-11-27	Annotator: Alina
Tier		Begin Time	End Time	Duration	Code
Upper face 2		00:00:03.070000	00:00:03.690000	00:00:00.620000	AU145
Upper face 2		00:00:03.700000	00:00:04.210000	00:00:00.510000	AU145
Upper face 2		00:00:04.230000	00:00:04.770000	00:00:00.540000	AU145
Upper face 2		00:00:04.970000	00:00:05.360000	00:00:00.390000	AU145L
Upper face 2		00:00:06.890000	00:00:07.430000	00:00:00.540000	AU145L
Upper face 2		00:00:08.810000	00:00:09.530000	00:00:00.720000	AU145
Upper face 2		00:00:09.790000	00:00:10.320000	00:00:00.530000	AU47R
Upper face 2		00:00:13.340000	00:00:13.900000	00:00:00.560000	AU145R
Upper face 2		00:00:13.990000	00:00:14.310000	00:00:00.320000	AU47
Upper face 2		00:00:15.620000	00:00:15.960000	00:00:00.340000	AU145
Upper face 2		00:00:16.880000	00:00:17.260000	00:00:00.380000	AU145
Upper face 2		00:00:19.280000	00:00:19.880000	00:00:00.600000	AU145
Upper face 2		00:00:22.170000	00:00:22.610000	00:00:00.440000	AU145R
Upper face 2		00:00:22.860000	00:00:23.190000	00:00:00.330000	AU47R
Ears		00:00:03.520000	00:00:04.580000	00:00:01.060000	EAD104
Ears		00:00:04.660000	00:00:05.220000	00:00:00.560000	EAD101R
Ears		00:00:05.580000	00:00:06.530000	00:00:00.950000	EAD104
Ears		00:00:06.570000	00:00:07.240000	00:00:00.670000	EAD101R
Ears		00:00:08.150000	00:00:08.760000	00:00:00.610000	EAD104R
Ears		00:00:08.780000	00:00:10	00:00:01.220000	EAD101R
Ears		00:00:10.880000	00:00:11.470000	00:00:00.590000	EAD101R
Ears		00:00:13.770000	00:00:14.520000	00:00:00.750000	EAD104R
Ears		00:00:16.420000	00:00:17.380000	00:00:00.960000	EAD101R
Ears		00:00:17.390000	00:00:18.090000	00:00:00.700000	EAD101L
Ears		00:00:21.900000	00:00:22.710000	00:00:00.810000	EAD104R
Ears		00:00:23.250000	00:00:24.050000	00:00:00.800000	EAD101R
Head movement		00:00:03.160000	00:00:04.380000	00:00:01.220000	AD52
Head movement		00:00:04.380000	00:00:05.260000	00:00:00.880000	AD54
Head movement		00:00:07.020000	00:00:08.490000	00:00:01.470000	AD51
Head movement		00:00:08.910000	00:00:11.350000	00:00:02.440000	AD51
Head movement		00:00:13.020000	00:00:15.120000	00:00:02.100000	AD52
Head movement		00:00:19.720000	00:00:21.540000	00:00:01.820000	AD54
Head movement		00:00:22.270000	00:00:23.830000	00:00:01.560000	AD51
Head movement		00:00:26.490000	00:00:27.250000	00:00:00.760000	AD53
Head movement 2		00:00:05.250000	00:00:06.210000	00:00:00.960000	AD53
Head movement 2		00:00:21.490000	00:00:22.280000	00:00:00.790000	AD53
Lower face		00:00:02.070000	00:00:03.170000	00:00:01.100000	AD38
Lower face		00:00:03.830000	00:00:04.670000	00:00:00.840000	AUH13
Lower face		00:00:15.410000	00:00:16.170000	00:00:00.760000	AUH13R
Lower face		00:00:18.150000	00:00:18.950000	00:00:00.800000	AUH13R
Lower face		00:00:24.260000	00:00:25.800000	00:00:01.540000	AD38
Lower face		00:00:27.280000	00:00:29.850000	00:00:02.570000	AD38
Lower face 2		00:00:15.630000	00:00:16.320000	00:00:00.690000	AD38L
Lower face 2		00:00:18.160000	00:00:19.670000	00:00:01.510000	AD38
Upper face		00:00:00.010000	00:00:03.060000	00:00:03.050000	AU101R
Upper face		00:00:05.470000	00:00:06.890000	00:00:01.420000	AU101L
Upper face		00:00:09.520000	00:00:09.780000	00:00:00.260000	AU101R
Upper face		00:00:10.340000	00:00:13.350000	00:00:03.010000	AU101R
Upper face		00:00:13.590000	00:00:13.990000	00:00:00.400000	AD1R
Upper face		00:00:14.320000	00:00:15.610000	00:00:01.290000	AU101
Upper face		00:00:15.970000	00:00:16.880000	00:00:00.910000	AU101
Upper face		00:00:17.340000	00:00:19.340000	00:00:02	AU101R
Upper face		00:00:19.960000	00:00:22.150000	00:00:02.190000	AU101
Upper face		00:00:22.730000	00:00:23.120000	00:00:00.390000	AU101R
Upper face		00:00:23.200000	00:00:30.080000	00:00:06.880000	AU101R
Media 25	Annotation date: 2019-03-22	Annotator: Alina
Tier		Begin time	End time	Duration	Code
Ears		00:00:25.880000	00:00:26.360000	00:00:00.480000	EAD102
Lower face		00:00:00.730000	00:00:01	00:00:00.270000	AUH13
Lower face		00:00:05.690000	00:00:06.440000	00:00:00.750000	AU16
Lower face		00:00:26.620000	00:00:27.110000	00:00:00.490000	AU24
Lower face		00:00:29.390000	00:00:29.960000	00:00:00.570000	AU24
Lower face		00:00:31.440000	00:00:31.860000	00:00:00.420000	AU113
Lower face 2		00:00:00.880000	00:00:06.870000	00:00:05.990000	AUH13
Lower face 2		00:00:06.940000	00:00:34.700000	00:00:27.760000	AUH13
Upper face		00:00:00.250000	00:00:00.420000	00:00:00.170000	AU101
Upper face		00:00:00.420000	00:00:01.010000	00:00:00.590000	AU145
Upper face		00:00:01.010000	00:00:01.430000	00:00:00.420000	AU101
Upper face		00:00:01.430000	00:00:01.980000	00:00:00.550000	AU145
Upper face		00:00:01.990000	00:00:02.740000	00:00:00.750000	AU145
Upper face		00:00:02.740000	00:00:08.060000	00:00:05.320000	AU101
Upper face		00:00:08.060000	00:00:08.710000	00:00:00.650000	AU145
Upper face		00:00:08.710000	00:00:09.570000	00:00:00.860000	AU101
Upper face		00:00:09.570000	00:00:10.040000	00:00:00.470000	AU47
Upper face		00:00:10.040000	00:00:22.770000	00:00:12.730000	AU101
Upper face		00:00:22.770000	00:00:23.890000	00:00:01.120000	AU145
Upper face		00:00:24.060000	00:00:24.890000	00:00:00.830000	AU145
Upper face		00:00:24.890000	00:00:30.820000	00:00:05.930000	AU101
Upper face		00:00:30.840000	00:00:31.330000	00:00:00.490000	AU145
Upper face		00:00:31.340000	00:00:34.800000	00:00:03.460000	AU101
Media 26 (Film 20)		Annotation date: 2018-11-27	Annotator: Alina
Tier		Begin Time	End Time	Duration	Code
Upper face 3		00:00:03.830000	00:00:04.080000	00:00:00.250000	AU47
Upper face 3		00:00:04.330000	00:00:04.640000	00:00:00.310000	AU47
Upper face 3		00:00:07.050000	00:00:07.540000	00:00:00.490000	AU145
Upper face 3		00:00:08.990000	00:00:09.250000	00:00:00.260000	AU145L
Upper face 3		00:00:14.960000	00:00:15.320000	00:00:00.360000	AU145L
Upper face 3		00:00:16.490000	00:00:16.860000	00:00:00.370000	AU47L
Upper face 3		00:00:20.040000	00:00:20.440000	00:00:00.400000	AU145L
Upper face 3		00:00:22.450000	00:00:22.850000	00:00:00.400000	AU47L
Upper face 3		00:00:24.300000	00:00:24.590000	00:00:00.290000	AU47
Upper face 3		00:00:26.600000	00:00:27.040000	00:00:00.440000	AU47
Ears		00:00:04.140000	00:00:04.830000	00:00:00.690000	EAD104R
Ears		00:00:05.890000	00:00:06.290000	00:00:00.400000	EAD101R
Ears		00:00:06.690000	00:00:07.110000	00:00:00.420000	EAD104R
Ears		00:00:07.320000	00:00:08.189000	00:00:00.869000	EAD104L
Ears		00:00:09.020000	00:00:09.410000	00:00:00.390000	EAD101R
Ears		00:00:09.590000	00:00:09.990000	00:00:00.400000	EAD104
Ears		00:00:10.160000	00:00:10.830000	00:00:00.670000	EAD101
Ears		00:00:10.920000	00:00:11.490000	00:00:00.570000	EAD104R
Ears		00:00:15.040000	00:00:15.930000	00:00:00.890000	EAD104L
Ears		00:00:16.610000	00:00:17.270000	00:00:00.660000	EAD101R
Ears		00:00:17.420000	00:00:18.070000	00:00:00.650000	EAD104R
Ears		00:00:19.580000	00:00:20.150000	00:00:00.570000	EAD101R
Ears		00:00:20.170000	00:00:20.800000	00:00:00.630000	EAD104
Ears		00:00:22.400000	00:00:23.290000	00:00:00.890000	EAD101
Ears		00:00:23.450000	00:00:23.710000	00:00:00.260000	EAD104L
Ears		00:00:23.720000	00:00:24.150000	00:00:00.430000	EAD101L
Ears		00:00:24.500000	00:00:25.010000	00:00:00.510000	EAD101L
Ears		00:00:25.730000	00:00:26.250000	00:00:00.520000	EAD101R
Ears		00:00:26.930000	00:00:27.450000	00:00:00.520000	EAD104
Ears		00:00:27.960000	00:00:28.200000	00:00:00.240000	EAD101
Ears		00:00:28.890000	00:00:29.290000	00:00:00.400000	EAD104L
Ears		00:00:29.320000	00:00:29.550000	00:00:00.230000	EAD101L
Ears 2		00:00:24.140000	00:00:24.490000	00:00:00.350000	EAD104
Ears 2		00:00:29.530000	00:00:30.080000	00:00:00.550000	EAD104
Head movement		00:00:02.340000	00:00:02.850000	00:00:00.510000	AD57
Head movement		00:00:06.960000	00:00:08.590000	00:00:01.630000	AD52
Head movement		00:00:08.990000	00:00:09.570000	00:00:00.580000	AD51
Head movement		00:00:09.650000	00:00:09.810000	00:00:00.160000	AD57
Head movement		00:00:10.210000	00:00:11.230000	00:00:01.020000	AD58
Head movement		00:00:14.900000	00:00:16.640000	00:00:01.740000	AD52
Head movement		00:00:16.650000	00:00:17.280000	00:00:00.630000	AD51
Head movement		00:00:17.280000	00:00:18.940000	00:00:01.660000	AD57
Head movement		00:00:20.150000	00:00:20.760000	00:00:00.610000	AD52
Head movement		00:00:22.290000	00:00:23.920000	00:00:01.630000	AD51
Head movement		00:00:24.380000	00:00:25.040000	00:00:00.660000	AD52
Head movement		00:00:26.520000	00:00:28.840000	00:00:02.320000	AD52
Head movement		00:00:29.280000	00:00:30.080000	00:00:00.800000	AD57
Head movement 2		00:00:18.540000	00:00:19.670000	00:00:01.130000	AD54
Head movement 2		00:00:27.880000	00:00:28.600000	00:00:00.720000	AD54
Lower face		00:00:05.500000	00:00:05.870000	00:00:00.370000	Uncodable
Lower face		00:00:06.390000	00:00:06.640000	00:00:00.250000	AU10
Lower face		00:00:07.100000	00:00:07.450000	00:00:00.350000	AU10
Lower face		00:00:08.600000	00:00:08.960000	00:00:00.360000	AU113
Lower face		00:00:09	00:00:10.250000	00:00:01.250000	AD38
Lower face		00:00:10.850000	00:00:11.580000	00:00:00.730000	AD38
Lower face		00:00:12.400000	00:00:12.500000	00:00:00.100000	Uncodable
Lower face		00:00:13.210000	00:00:13.470000	00:00:00.260000	Uncodable
Lower face		00:00:13.900000	00:00:14.180000	00:00:00.280000	AU10
Lower face		00:00:17.070000	00:00:18.110000	00:00:01.040000	AD38
Upper face		00:00:01.980000	00:00:03.820000	00:00:01.840000	AD1
Upper face		00:00:04.019000	00:00:04.340000	00:00:00.321000	AD1
Upper face		00:00:04.630000	00:00:07.010000	00:00:02.380000	AU5
Upper face		00:00:07.400000	00:00:08.950000	00:00:01.550000	AU101L
Upper face		00:00:09.260000	00:00:10.420000	00:00:01.160000	AD1
Upper face		00:00:15.190000	00:00:15.810000	00:00:00.620000	AU101L
Upper face		00:00:16.750000	00:00:17.110000	00:00:00.360000	AD1L
Upper face		00:00:17.240000	00:00:20.040000	00:00:02.800000	AD1L
Upper face		00:00:20.380000	00:00:22.440000	00:00:02.060000	AU5L
Upper face		00:00:22.810000	00:00:23.390000	00:00:00.580000	AD1L
Upper face		00:00:27.050000	00:00:27.360000	00:00:00.310000	AU101L
Upper face		00:00:27.440000	00:00:28.930000	00:00:01.490000	AU101L
Upper face 2		00:00:01.980000	00:00:03.820000	00:00:01.840000	AU5
Upper face 2		00:00:04.019000	00:00:04.340000	00:00:00.321000	AU5
Upper face 2		00:00:05.310000	00:00:05.350000	00:00:00.040000	AD1
Upper face 2		00:00:05.680000	00:00:05.860000	00:00:00.180000	AD1
Upper face 2		00:00:05.960000	00:00:07.050000	00:00:01.090000	AD1
Upper face 2		00:00:09.260000	00:00:10.420000	00:00:01.160000	AU5L
Upper face 2		00:00:15.730000	00:00:16.239000	00:00:00.509000	AD1L
Upper face 2		00:00:16.750000	00:00:17.110000	00:00:00.360000	AU5L
Upper face 2		00:00:17.240000	00:00:20.040000	00:00:02.800000	AU5L
Upper face 2		00:00:20.400000	00:00:22.440000	00:00:02.040000	AU101L
Upper face 2		00:00:22.810000	00:00:23.390000	00:00:00.580000	AU5L
Upper face 5		00:00:10.370000	00:00:14.950000	00:00:04.580000	AD1L
Upper face 4		00:00:10.370000	00:00:14.950000	00:00:04.580000	AU5L

## Sheet: PAIN
Media	Begin Time	End time	Duration	Pain	Annotator
Media 1	00:00:00	00:00:30.010000	00:00:30.010000	No Pain	Camilla
Media 1	00:00:30.020000	00:00:35.360000	00:00:05.340000	Non-codeable	Camilla
Media 2	00:00:00	00:00:30.018000	00:00:30.018000	No Pain	Camilla
Media 2	00:00:30.018000	00:00:54.540000	00:00:24.522000	Non-codeable	Camilla
Media 3	00:00:00	00:00:29.980000	00:00:29.980000	No Pain	Camilla
Media 3	00:00:29.980000	00:00:49.340000	00:00:19.360000	Non-codeable	Camilla
Media 4	00:00:00	00:00:30.217000	00:00:30.217000	No Pain	Camilla
Media 4	00:00:30.217000	00:00:42.490000	00:00:12.273000	Non-codeable	Camilla
Media 5	00:00:00	00:00:30.374000	00:00:30.374000	Severe pain	Camilla
Media 5	00:00:30.374000	00:00:51.010000	00:00:20.636000	Non-codeable	Camilla
Media 6	00:00:00	00:00:30	00:00:30	No Pain	Camilla
Media 6	00:00:30	00:01:22.740000	00:00:52.740000	Non-codeable	Camilla
Media 7	00:00:00	00:00:30.045000	00:00:30.045000	No Pain	Camilla
Media 7	00:00:30.045000	00:00:35.710000	00:00:05.665000	Non-codeable	Camilla
Media 8	00:00:00.010000	00:00:30.060000	00:00:30.050000	Severe pain	Camilla
Media 9	00:00:00	00:00:30.118000	00:00:30.118000	No Pain	Camilla
Media 9	00:00:30.118000	00:01:06.250000	00:00:36.132000	Non-codeable	Camilla
Media 12	00:00:00.010000	00:00:29.220000	00:00:29.210000	Mild pain	Camilla
Media 13	00:00:00	00:00:17.790000	00:00:17.790000	No Pain	Camilla
Media 13	00:00:17.790000	00:00:18.323000	00:00:00.533000	Non-codeable	Camilla
Media 14	00:00:00.010000	00:00:21.350000	00:00:21.340000	No Pain	Camilla
Media 14	00:00:21.350000	00:00:23.394000	00:00:02.044000	Non-codeable	Camilla
Media 14	00:00:23.394000	00:00:30.090000	00:00:06.696000	No Pain	Camilla
Media 15	00:00:00	00:00:30	00:00:30	No Pain	Camilla
Media 15	00:00:30.020000	00:00:35.410000	00:00:05.390000	Non-codeable	Camilla
Media 17	00:00:00.010000	00:00:27.540000	00:00:27.530000	Mild pain	Camilla
Media 18	00:00:00.020000	00:00:30.038000	00:00:30.018000	No Pain	Camilla
Media 18	00:00:30.038000	00:00:31.070000	00:00:01.032000	Non-codeable	Camilla
Media 19	00:00:00	00:00:15.294000	00:00:15.294000	No Pain	Camilla
Media 19	00:00:15.294000	00:00:17.294000	00:00:02	Non-codeable	Camilla
Media 19	00:00:17.294000	00:00:30.130000	00:00:12.836000	No Pain	Camilla
Media 20	00:00:00.010000	00:00:30.070000	00:00:30.060000	Mild pain	Camilla
Media 21	00:00:00	00:00:30.040000	00:00:30.040000	No Pain	Camilla
Media 21	00:00:30.046000	00:00:36.468000	00:00:06.422000	Non-codeable	Camilla
Media 23	00:00:00	00:00:30.120000	00:00:30.120000	No Pain	Camilla
Media 25	00:00:00.112000	00:00:29.990000	00:00:29.878000	Mild pain	Camilla
Media 25	00:00:29.990000	00:00:35.820000	00:00:05.830000	Non-codeable	Camilla
Media 26	00:00:00.020000	00:00:30.090000	00:00:30.070000	No Pain	Camilla
Media 1	00:00:00	00:00:01.290000	00:00:01.290000	Non-codeable	Johan
Media 1	00:00:01.290000	00:00:09.330000	00:00:08.040000	No Pain	Johan
Media 1	00:00:09.340000	00:00:10.380000	00:00:01.040000	Non-codeable	Johan
Media 1	00:00:10.390000	00:00:30.223000	00:00:19.833000	No Pain	Johan
Media 1	00:00:30.240000	00:00:35.200000	00:00:04.960000	Non-codeable	Johan
Media 2	00:00:00.066000	00:00:02.543000	00:00:02.477000	Non-codeable	Johan
Media 2	00:00:02.570000	00:00:30.004000	00:00:27.434000	No Pain	Johan
Media 2	00:00:30.020000	00:00:54.432000	00:00:24.412000	Non-codeable	Johan
Media 3	00:00:00	00:00:04.347000	00:00:04.347000	No Pain	Johan
Media 3	00:00:04.375000	00:00:21.936000	00:00:17.561000	Non-codeable	Johan
Media 3	00:00:21.946000	00:00:22.636000	00:00:00.690000	No Pain	Johan
Media 3	00:00:22.656000	00:00:26.618000	00:00:03.962000	Non-codeable	Johan
Media 3	00:00:26.618000	00:00:30.091000	00:00:03.473000	No Pain	Johan
Media 3	00:00:30.091000	00:00:49.340000	00:00:19.249000	Non-codeable	Johan
Media 4	00:00:00.066000	00:00:01.970000	00:00:01.904000	Non-codeable	Johan
Media 4	00:00:01.970000	00:00:05.050000	00:00:03.080000	No Pain	Johan
Media 4	00:00:05.050000	00:00:07.118000	00:00:02.068000	Non-codeable	Johan
Media 4	00:00:07.118000	00:00:14.268000	00:00:07.150000	No Pain	Johan
Media 4	00:00:14.274000	00:00:21.918000	00:00:07.644000	No Pain	Johan
Media 4	00:00:21.918000	00:00:23.045000	00:00:01.127000	Non-codeable	Johan
Media 4	00:00:23.045000	00:00:29.199000	00:00:06.154000	No Pain	Johan
Media 4	00:00:29.219000	00:00:30.098000	00:00:00.879000	Non-codeable	Johan
Media 4	00:00:30.098000	00:00:42.477000	00:00:12.379000	Non-codeable	Johan
Media 5	00:00:00.066000	00:00:01.968000	00:00:01.902000	Severe pain	Johan
Media 5	00:00:01.968000	00:00:04.555000	00:00:02.587000	No Pain	Johan
Media 5	00:00:04.555000	00:00:30	00:00:25.445000	Severe pain	Johan
Media 5	00:00:30	00:00:50.994000	00:00:20.994000	Non-codeable	Johan
Media 6	00:00:00.066000	00:00:03.536000	00:00:03.470000	Non-codeable	Johan
Media 6	00:00:03.540000	00:00:20.856000	00:00:17.316000	No Pain	Johan
Media 6	00:00:20.856000	00:00:24.706000	00:00:03.850000	Non-codeable	Johan
Media 6	00:00:24.706000	00:00:30.080000	00:00:05.374000	No Pain	Johan
Media 6	00:00:30.080000	00:01:22.728000	00:00:52.648000	Non-codeable	Johan
Media 7	00:00:00	00:00:16.340000	00:00:16.340000	Non-codeable	Johan
Media 7	00:00:16.340000	00:00:18.746000	00:00:02.406000	Mild pain	Johan
Media 7	00:00:18.746000	00:00:23.654000	00:00:04.908000	No Pain	Johan
Media 7	00:00:23.654000	00:00:30.021000	00:00:06.367000	Mild pain	Johan
Media 7	00:00:30.035000	00:00:36	00:00:05.965000	Non-codeable	Johan
Media 8	00:00:00.080000	00:00:26.037000	00:00:25.957000	Mild pain	Johan
Media 8	00:00:26.037000	00:00:27.955000	00:00:01.918000	Non-codeable	Johan
Media 8	00:00:27.955000	00:00:28.894000	00:00:00.939000	Mild pain	Johan
Media 8	00:00:28.894000	00:00:30.076000	00:00:01.182000	Non-codeable	Johan
Media 9	00:00:00.066000	00:00:19.794000	00:00:19.728000	Non-codeable	Johan
Media 9	00:00:19.794000	00:00:29.765000	00:00:09.971000	No Pain	Johan
Media 9	00:00:29.785000	00:01:06.220000	00:00:36.435000	Non-codeable	Johan
Media 12	00:00:00.080000	00:00:29.210000	00:00:29.130000	Mild pain	Johan
Media 13	00:00:00.066000	00:00:02.313000	00:00:02.247000	Non-codeable	Johan
Media 13	00:00:02.333000	00:00:13.366000	00:00:11.033000	No Pain	Johan
Media 13	00:00:13.382000	00:00:14.819000	00:00:01.437000	Mild pain	Johan
Media 13	00:00:14.819000	00:00:15.963000	00:00:01.144000	No Pain	Johan
Media 13	00:00:15.963000	00:00:18.126000	00:00:02.163000	Non-codeable	Johan
Media 14	00:00:00.080000	00:00:04.050000	00:00:03.970000	No Pain	Johan
Media 14	00:00:04.050000	00:00:09.147000	00:00:05.097000	Non-codeable	Johan
Media 14	00:00:09.147000	00:00:20.408000	00:00:11.261000	No Pain	Johan
Media 14	00:00:20.408000	00:00:30.140000	00:00:09.732000	Non-codeable	Johan
Media 15	00:00:00.112000	00:00:30.056000	00:00:29.944000	No Pain	Johan
Media 15	00:00:30.070000	00:00:35.210000	00:00:05.140000	Non-codeable	Johan
Media 17	00:00:00.126000	00:00:27.368000	00:00:27.242000	Severe pain	Johan
Media 18	00:00:00.066000	00:00:27.415000	00:00:27.349000	No Pain	Johan
Media 18	00:00:27.415000	00:00:30.872000	00:00:03.457000	Non-codeable	Johan
Media 19	00:00:00.080000	00:00:10.219000	00:00:10.139000	No Pain	Johan
Media 19	00:00:10.219000	00:00:13.106000	00:00:02.887000	Non-codeable	Johan
Media 19	00:00:13.106000	00:00:15.258000	00:00:02.152000	No Pain	Johan
Media 19	00:00:15.258000	00:00:18.113000	00:00:02.855000	Non-codeable	Johan
Media 19	00:00:18.113000	00:00:29.923000	00:00:11.810000	No Pain	Johan
Media 20	00:00:00.080000	00:00:16.043000	00:00:15.963000	Mild pain	Johan
Media 20	00:00:16.060000	00:00:19.210000	00:00:03.150000	Non-codeable	Johan
Media 20	00:00:19.210000	00:00:26.629000	00:00:07.419000	Mild pain	Johan
Media 20	00:00:26.629000	00:00:29.884000	00:00:03.255000	Non-codeable	Johan
Media 21	00:00:00.168000	00:00:29.995000	00:00:29.827000	No Pain	Johan
Media 21	00:00:29.995000	00:00:35.040000	00:00:05.045000	Non-codeable	Johan
Media 23	00:00:00.105000	00:00:04.378000	00:00:04.273000	No Pain	Johan
Media 23	00:00:04.378000	00:00:08.403000	00:00:04.025000	Non-codeable	Johan
Media 23	00:00:08.403000	00:00:19.973000	00:00:11.570000	No Pain	Johan
Media 23	00:00:19.973000	00:00:22.413000	00:00:02.440000	Non-codeable	Johan
Media 23	00:00:22.413000	00:00:29.921000	00:00:07.508000	No Pain	Johan
Media 25	00:00:00.259000	00:00:29.994000	00:00:29.735000	No Pain	Johan
Media 25	00:00:29.994000	00:00:35.720000	00:00:05.726000	Non-codeable	Johan
Media 26	00:00:00.080000	00:00:04.201000	00:00:04.121000	Non-codeable	Johan
Media 26	00:00:04.210000	00:00:29.926000	00:00:25.716000	No Pain	Johan
Media 1	00:00:00.180000	00:00:30	00:00:29.820000	Mild pain	Alina
Media 1	00:00:30.944000	00:00:35.333000	00:00:04.389000	Non-codeable	Alina
Media 2	00:00:00.030000	00:00:02.530000	00:00:02.500000	Non-codeable	Alina
Media 2	00:00:02.588000	00:00:30.029000	00:00:27.441000	Mild pain	Alina
Media 2	00:00:30.227000	00:00:54.409000	00:00:24.182000	Non-codeable	Alina
Media 3	00:00:00.070000	00:00:04.430000	00:00:04.360000	No pain	Alina
Media 3	00:00:04.430000	00:00:17.050000	00:00:12.620000	Non-codeable	Alina
Media 3	00:00:17.060000	00:00:30.090000	00:00:13.030000	No pain	Alina
Media 3	00:00:30.150000	00:00:49.140000	00:00:18.990000	Non-codeable	Alina
Media 4	00:00:00.070000	00:00:01.820000	00:00:01.750000	Non-codeable	Alina
Media 4	00:00:01.850000	00:00:05.480000	00:00:03.630000	No pain	Alina
Media 4	00:00:05.490000	00:00:06.800000	00:00:01.310000	Non-codeable	Alina
Media 4	00:00:06.800000	00:00:29.960000	00:00:23.160000	No pain	Alina
Media 4	00:00:30.030000	00:00:42.260000	00:00:12.230000	Non-codeable	Alina
Media 5	00:00:00.050000	00:00:29.910000	00:00:29.860000	Severe pain	Alina
Media 5	00:00:29.950000	00:00:50.770000	00:00:20.820000	Non-codeable	Alina
Media 6	00:00:00.070000	00:00:02.520000	00:00:02.450000	Non-codeable	Alina
Media 6	00:00:02.540000	00:00:20.690000	00:00:18.150000	Mild pain	Alina
Media 6	00:00:20.730000	00:00:24.210000	00:00:03.480000	Non-codeable	Alina
Media 6	00:00:24.290000	00:00:29.950000	00:00:05.660000	Mild pain	Alina
Media 6	00:00:29.980000	00:01:22.738000	00:00:52.758000	Non-codeable	Alina
Media 7	00:00:00.060000	00:00:30.010000	00:00:29.950000	Mild pain	Alina
Media 7	00:00:30.138000	00:00:35.679000	00:00:05.541000	Non-codeable	Alina
Media 8	00:00:00	00:00:29.960000	00:00:29.960000	Mild pain	Alina
Media 9	00:00:00.090000	00:00:04.900000	00:00:04.810000	Non-codeable	Alina
Media 9	00:00:05	00:00:29.990000	00:00:24.990000	Moderate pain	Alina
Media 9	00:00:30.010000	00:01:06.255000	00:00:36.245000	Non-codeable	Alina
Media 12	00:00:00	00:00:29.010000	00:00:29.010000	Moderate pain	Alina
Media 13	00:00:00.090000	00:00:01.110000	00:00:01.020000	Non-codeable	Alina
Media 13	00:00:01.120000	00:00:17.200000	00:00:16.080000	No pain	Alina
Media 13	00:00:17.250000	00:00:18.307000	00:00:01.057000	Non-codeable	Alina
Media 14	00:00:00.010000	00:00:21.090000	00:00:21.080000	Mild pain	Alina
Media 14	00:00:21.140000	00:00:23.270000	00:00:02.130000	Non-codeable	Alina
Media 14	00:00:23.320000	00:00:30.080000	00:00:06.760000	Mild pain	Alina
Media 15	00:00:00.050000	00:00:30.010000	00:00:29.960000	No pain	Alina
Media 15	00:00:30.070000	00:00:35.360000	00:00:05.290000	Non-codeable	Alina
Media 17	00:00:00.020000	00:00:27.510000	00:00:27.490000	Moderate pain	Alina
Media 18	00:00:00.060000	00:00:28.940000	00:00:28.880000	No pain	Alina
Media 18	00:00:28.990000	00:00:30.850000	00:00:01.860000	Non-codeable	Alina
Media 19	00:00:00.050000	00:00:14.870000	00:00:14.820000	Mild pain	Alina
Media 19	00:00:14.990000	00:00:17.600000	00:00:02.610000	Non-codeable	Alina
Media 19	00:00:17.620000	00:00:30.080000	00:00:12.460000	Mild pain	Alina
Media 20	00:00:00	00:00:29.840000	00:00:29.840000	Mild pain	Alina
Media 21	00:00:00.040000	00:00:30.010000	00:00:29.970000	No pain	Alina
Media 21	00:00:30.166000	00:00:35.020000	00:00:04.854000	Non-codeable	Alina
Media 23	00:00:00.010000	00:00:30.080000	00:00:30.070000	Mild pain	Alina
Media 25	00:00:00.180000	00:00:30.010000	00:00:29.830000	Mild pain	Alina
Media 25	00:00:30.277000	00:00:35.555000	00:00:05.278000	Non-codeable	Alina
Media 26	00:00:00.020000	00:00:02.160000	00:00:02.140000	Non-codeable	Alina
Media 26	00:00:02.190000	00:00:30.080000	00:00:27.890000	No pain	Alina
